# Supplementary material for: Genomic variation associated with local adaptation of weedy rice during de-domestication
Source: Nat Commun. 2017 May 24;8:15323. doi: 10.1038/ncomms15323 (PMC5477509; doi:10.1038/ncomms15323)
Supplement: Supplementary Data 1 — Genotyping and Tajima's D of OsEXPA3 by Sanger method. [file ncomms15323-s2.xlsx]

## Sheet: Sheet1
Supplementary Data 1. Summary of the 238 weedy and local cultivated rice isolates used in this study
(a) 238 accessions sequenced in this study
Location	Type	Sample ID	Raw bases (Mb)	Raw data depth (X)	Clean bases (Mb)	Clean data depth (X)	Mapping coverage	Mapped reads percent	weedy rice sampling location (latitude, longitude) / cultivar variety name	Seed length width ratio	pericarp color	hull color	presence of awn	smoothness level of spikelet base
Guangdong	Weedy	GD_W9	6577	17.6659	6393	17.1716	0.8843	0.9056	20.53, 109.57	3.09	brown	yellow	awnless	4
		GD_W8	6977	18.7403	6804	18.2756	0.8888	0.9272	20.53, 109.57	3.14	brown	yellow	awnless	2
		GD_W7	5310	14.2627	5149	13.8302	0.9004	0.9047	20.53, 109.57	2.81	brown	yellow	awnless	4
		GD_W5	5846	15.7024	5675	15.2431	0.9031	0.9053	20.51, 110.03	2.27	brown	dark	awnless	2
		GD_W4	6515	17.4993	6335	17.0158	0.9027	0.9118	20.51, 110.03	2.8	brown	dark	awnless	4
		GD_W3	6936	18.6301	6767	18.1762	0.8964	0.9218	20.51, 110.03	2.23	brown	dark	awned	1
		GD_W29	6636	17.8243	6428	17.2656	0.8979	0.9096	20.55, 110.05	2.57	brown	dark	awnless	2
		GD_W28	5748	15.4392	5553	14.9154	0.9007	0.9077	20.55, 110.05	2.56	brown	dark	awnless	2
		GD_W27	4878	13.1023	4695	12.6108	0.9002	0.9031	20.56, 110.05	2.62	brown	dark	awned	4
		GD_W26	8140	21.8641	7931	21.3027	0.8602	0.9123	20.56, 110.05	2.73	brown	dark	awnless	4
		GD_W25	6203	16.6613	5915	15.8877	0.8313	0.9047	20.56, 110.05	2.3	brown	dark	awned	2
		GD_W24	6059	16.2745	5876	15.783	0.8994	0.9037	20.56, 110.05	2.77	brown	dark	awnless	2
		GD_W23	6608	17.7491	6418	17.2388	0.8921	0.9072	20.56, 110.05	2.46	brown	dark	awnless	2
		GD_W22	5639	15.1464	5484	14.7301	0.967	0.9006	20.56, 110.05	2.43	brown	yellow	awnless	2
		GD_W21	6626	17.7975	6426	17.2603	0.8957	0.9064	20.56, 110.05	2.8	brown	yellow	awnless	1
		GD_W20	7404	19.8872	7168	19.2533	0.8896	0.9103	20.53, 109.57	2.93	brown	yellow	awnless	2
		GD_W19	6090	16.3578	5943	15.9629	0.9288	0.9091	20.53, 109.57	2.67	brown	dark	awnless	2
		GD_W18	4445	11.9393	4297	11.5418	0.969	0.8989	20.53, 109.57	3.42	brown	yellow	awnless	2
		GD_W17	6421	17.2468	6166	16.5619	0.8156	0.9047	20.53, 109.57	3.61	brown	yellow	awnless	2
		GD_W16	6413	17.2254	6149	16.5163	0.8726	0.9105	20.53, 109.57	3.63	brown	dark	awnless	1
		GD_W15	6281	16.8708	6073	16.3121	0.9033	0.9071	20.53, 109.57	2.16	brown	yellow	awnless	1
		GD_W14	11758	31.5821	10441	28.0446	0.9299	0.917	20.53, 109.57	2.44	brown	dark	awnless	1
		GD_W13	6414	17.228	6235	16.7472	0.901	0.9052	20.53, 109.57	2.47	brown	dark	awnless	2
		GD_W12	7770	20.8703	7599	20.411	0.8998	0.9097	20.53, 109.57	2.54	brown	dark	awnless	4
		GD_W11	7604	20.4244	7422	19.9355	0.8968	0.9095	20.53, 109.57	2.48	brown	dark	awnless	4
		GD_W10	6424	17.2549	6250	16.7875	0.8881	0.9049	20.53, 109.57	2.48	brown	dark	awnless	4
		GD_W1	7133	19.1593	6940	18.6409	0.8999	0.9098	20.51, 110.03	2.56	brown	dark	awnless	1
	Cultivated	GD_C8	8361	22.4577	8191	22.0011	0.914499	0.9172	Yuexiangzhan	2.69	white	dark	awnless	3
		GD_C7	8252	22.1649	8053	21.6304	0.91461	0.9111	Yinsizhan	3.39	white	yellow	awnless	2
		GD_C6	6869	18.4502	6668	17.9103	0.908764	0.9182	Taikongzhan	3.77	white	yellow	awnless	1
		GD_C5	7028	18.8772	6833	18.3535	0.912582	0.92	Hefengzhan	3.83	white	yellow	awnless	3
		GD_C4	6319	16.9729	6131	16.4679	0.90914	0.9184	Huangguanzhan	3.27	white	yellow	awnless	2
		GD_C3	7611	20.4432	7425	19.9436	0.92895	0.9233	Zaohuanzhan	3.46	white	yellow	awnless	3
		GD_C2	6759	18.1547	6573	17.6551	0.911889	0.9168	Huanghuazhan	3.42	white	yellow	awnless	2
		GD_C17	7311	19.6374	7159	19.2291	0.911675	0.9138	Molizhan	3.84	white	dark	awnless	3
		GD_C16	6712	18.0285	6567	17.639	0.909719	0.9133	Meixiangzhan	4.35	white	dark	awnless	3
		GD_C15	8148	21.8856	7974	21.4182	0.910755	0.9146	Huanghezhan	3.49	white	dark	awnless	3
		GD_C14	9341	25.09	9149	24.5743	0.917932	0.9164	Huahangsizhan	3.65	white	yellow	awnless	3
		GD_C13	6342	17.0346	6192	16.6317	0.918304	0.9161	Xiangyazhan	4.33	white	dark	awnless	3
		GD_C12	5324	14.3003	5153	13.841	0.904288	0.9053	Guixianzhan	3.02	white	dark	awnless	3
		GD_C11	7973	21.4155	7797	20.9428	0.929752	0.916	Qilisizhan	3.4	white	dark	awnless	3
		GD_C10	7094	19.0545	6911	18.563	0.911717	0.9182	Teyouzhan	3.34	white	dark	awnless	1
		GD_C1	7014	18.8396	6812	18.2971	0.920224	0.9185	Guangshengzhan	3.67	white	yellow	awnless	3
Jiangsu	Weedy	JS_W9	6890	18.5066	6702	18.0016	0.8981	0.9115	32.31, 120.03	2.44	brown	yellow	awnless	3
		JS_W8	6298	16.9165	6096	16.3739	0.8978	0.9086	32.10, 120.02	2.63	brown	yellow	awnless	3
		JS_W7	5642	15.1544	5414	14.542	0.9656	0.9076	32.14, 119.55	2.28	brown	yellow	awnless	1
		JS_W6	7147	19.1969	6922	18.5925	0.8911	0.9145	32.38, 120.04	2.4	brown	yellow	awnless	3
		JS_W58	5589	15.0121	5435	14.5984	0.9018	0.9088	33.14, 119.21	2.36	brown	yellow	awnless	2
		JS_W56	6087	16.3497	5945	15.9683	0.9009	0.9108	32.23, 119.24	2.47	brown	yellow	awnless	2
		JS_W55	5726	15.3801	5575	14.9745	0.969	0.9071	32.23, 119.24	2.6	brown	yellow	awnless	2
		JS_W54	5378	14.4453	5231	14.0505	0.903	0.9117	32.10, 120.02	2.34	brown	yellow	awnless	2
		JS_W53	5981	16.065	5830	15.6594	0.9006	0.9111	32.27, 119.48	2.27	brown	yellow	awnless	2
		JS_W52	5140	13.8061	4985	13.3897	0.9049	0.9093	32.22, 119.42	2.54	brown	yellow	awnless	2
		JS_W51	5840	15.6863	5690	15.2834	0.9068	0.9128	32.22, 119.42	2.24	brown	yellow	awned	2
		JS_W50	8780	23.5831	8633	23.1883	0.9658	0.9142	32.16, 119.10	2.34	brown	yellow	awnless	2
		JS_W5	5992	16.0945	5796	15.5681	0.903	0.9102	32.32, 120.09	2.4	brown	yellow	awnless	1
		JS_W49	5363	14.405	5211	13.9968	0.9078	0.9121	32.16, 119.10	2.24	brown	yellow	awnless	2
		JS_W43	10734	28.8316	9217	24.7569	0.9329	0.92	32.00, 120.16	2.63	brown	dark	awnless	1
		JS_W42	6017	16.1617	5838	15.6809	0.9063	0.9121	32.00, 120.16	2.23	brown	yellow	awnless	2
		JS_W40	6803	18.2729	6617	17.7733	0.9051	0.9121	32.28, 120.06	2.57	brown	dark	awnless	2
		JS_W4	6683	17.9506	6480	17.4053	0.8878	0.9119	32.32, 120.09	2.33	brown	yellow	awnless	1
		JS_W39	5947	15.9737	5771	15.5009	0.908	0.909	32.28, 120.06	2.35	brown	yellow	awnless	2
		JS_W38	6685	17.9559	6474	17.3892	0.9064	0.9123	32.28, 120.06	2.38	brown	dark	awnless	2
		JS_W37	7560	20.3062	7379	19.82	0.9047	0.9114	32.28, 120.06	2.24	brown	yellow	awnless	2
		JS_W36	8513	22.866	8315	22.3341	0.8964	0.9158	32.28, 120.06	2.38	brown	yellow	awnless	2
		JS_W35	8120	21.8104	7905	21.2329	0.9027	0.9157	32.28, 120.06	2.31	brown	yellow	awnless	2
		JS_W30	6195	16.6398	6004	16.1268	0.9019	0.9097	32.46, 120.12	2.64	brown	yellow	awnless	1
		JS_W3	6235	16.7472	6045	16.2369	0.9049	0.9109	32.31, 120.03	2.21	brown	yellow	awnless	1
		JS_W29	5626	15.1115	5442	14.6172	0.9026	0.906	32.26, 119.57	2.45	brown	yellow	awnless	2
		JS_W26	5722	15.3693	5524	14.8375	0.902	0.9081	32.26, 119.57	2.59	brown	yellow	awnless	2
		JS_W23	5946	15.971	5693	15.2914	0.8969	0.908	32.15, 120.00	2.26	brown	yellow	awnless	2
		JS_W20	5649	15.1732	5417	14.5501	0.9021	0.9081	32.42, 119.53	2.25	brown	yellow	awnless	2
		JS_W2	7963	21.3887	7827	21.0234	0.9463	0.9644	32.42, 119.53	2.55	brown	yellow	awnless	1
		JS_W19	7185	19.299	6991	18.7779	0.9023	0.9365	32.42, 119.53	2.49	brown	yellow	awnless	2
		JS_W18	5627	15.1142	5423	14.5662	0.9064	0.9075	32.42, 119.53	2.5	brown	yellow	awnless	2
		JS_W17	8056	21.6385	7880	21.1657	0.9009	0.9118	32.24, 119.54	2.53	brown	yellow	awnless	2
		JS_W16	8320	22.3476	8067	21.668	0.8988	0.9159	32.24, 119.54	2.37	brown	yellow	awnless	2
		JS_W14	7196	19.3285	6983	18.7564	0.9697	0.9035	32.38, 120.04	2.38	brown	yellow	awnless	1
		JS_W12	6705	18.0097	6464	17.3623	0.97	0.9002	32.29, 119.54	2.38	brown	yellow	awnless	3
		JS_W11	6622	17.7867	6429	17.2683	0.9002	0.9111	32.10, 120.02	2.32	brown	yellow	awnless	3
		JS_W10	6168	16.5673	5959	16.0059	0.9005	0.909	32.17, 119.53	2.45	brown	yellow	awnless	1
		JS_W1	6249	16.7849	6052	16.2557	0.898	0.9129	32.42, 119.53	2.45	brown	yellow	awnless	3
	Cultivated	JS_C9	7103	19.0787	6916	18.5764	0.918092	0.9177	Guangchangai	3.43	white	yellow	awnless	3
		JS_C8	8723	23.43	8518	22.8794	0.919188	0.9209	IR26	3.15	white	yellow	awnless	3
		JS_C7	5073	13.6261	4877	13.0997	0.904422	0.9159	Pei C115	3.34	white	yellow	awnless	3
		JS_C6	7539	20.2498	7406	19.8926	0.97172	0.965	Ninggeng 1	1.96	white	yellow	awnless	3
		JS_C4	7868	21.1335	7740	20.7897	0.975588	0.9692	Zhendao 88	1.92	white	yellow	awnless	3
		JS_C31	6217	16.6989	6084	16.3417	0.968557	0.9645	Wuyungeng 19	1.96	white	dark	awnless	5
		JS_C3	6914	18.571	6726	18.0661	0.918642	0.9149	Yangdao 2	3.27	white	yellow	awnless	2
		JS_C29	7443	19.9919	7320	19.6616	0.977369	0.9694	JD5059	1.88	white	dark	awnless	1
		JS_C28	6966	18.7107	6821	18.3212	0.972136	0.9674	Ninggeng 4	2.16	white	dark	awnless	3
		JS_C27	8910	23.9323	8622	23.1587	0.966212	0.9596	Huaidao 13	2.19	white	dark	awnless	4
		JS_C26	6492	17.4376	6343	17.0373	0.969931	0.9648	Wugeng 15	2.13	white	dark	awnless	4
		JS_C22	6887	18.4985	6750	18.1305	0.968028	0.9652	Wugeng 21	2.13	white	yellow	awnless	1
		JS_C19	5969	16.0328	5824	15.6433	0.968374	0.9603	Yanggeng 8	2.06	white	yellow	awnless	4
		JS_C18	7498	20.1397	7360	19.769	0.97448	0.9641	Huaidao 7	1.8	white	yellow	awnless	4
		JS_C17	7911	21.249	7759	20.8407	0.973917	0.9672	Yangdaogeng 7	2.06	white	yellow	awnless	4
		JS_C16	6629	17.8055	6348	17.0508	0.912185	0.9044	Minghui63	3.24	white	yellow	awnless	3
		JS_C14	7680	20.6285	7501	20.1477	0.915084	0.9202	Nanjing 11	2.31	white	yellow	awnless	3
		JS_C13	6424	17.2549	6062	16.2826	0.977492	0.9279	Liuqianxin A	2.08	white	yellow	awnless	1
		JS_C12	6834	18.3562	6633	17.8163	0.972556	0.9266	Wuyungeng 8	2.08	white	yellow	awnless	5
		JS_C11	6617	17.7733	6427	17.263	0.913038	0.9186	Yuanfengzao	2.33	white	yellow	awnless	2
		JS_C10	4993	13.4112	4826	12.9627	0.903919	0.9038	zhenzhuai	2.37	white	yellow	awnless	3
Ningxia	Weedy	NX_W32	5619	15.0927	5523	14.8348	0.9337	0.9615	38.24, 106.26	2.1	brown	dark	awned	2
		NX_W31	5934	15.9388	5842	15.6916	0.9521	0.9646	38.24, 106.25	2.14	brown	yellow	awnless	2
		NX_W30	5774	15.509	5659	15.2001	0.9577	0.967	38.24, 106.25	1.98	brown	yellow	awned	2
		NX_W29	5941	15.9576	5859	15.7373	0.9569	0.9659	38.36, 106.29	2.16	brown	dark	awned	1
		NX_W28	5704	15.321	5592	15.0201	0.9524	0.9616	38.36, 106.29	2.17	brown	yellow	awned	1
		NX_W27	6843	18.3803	6754	18.1413	0.9536	0.9679	38.36, 106.29	2.15	brown	yellow	awnless	1
		NX_W26	5692	15.2887	5519	14.8241	0.9192	0.9615	38.36, 106.29	2.27	brown	yellow	awned	1
		NX_W25	6030	16.1966	5946	15.971	0.9574	0.9699	38.36, 106.29	2.42	brown	yellow	awned	1
		NX_W24	4412	11.8507	4317	11.5955	0.9742	0.9612	38.36, 106.29	2.05	brown	yellow	awnless	2
		NX_W22	5833	15.6675	5745	15.4311	0.9517	0.9786	38.44, 106.28	1.96	brown	yellow	awnless	3
		NX_W21	6934	18.6248	6836	18.3615	0.9517	0.9675	38.44, 106.28	2.37	brown	yellow	awnless	1
		NX_W20	5561	14.9369	5470	14.6925	0.9594	0.9697	38.44, 106.28	2.27	brown	yellow	awned	1
		NX_W19	6002	16.1214	5909	15.8716	0.9489	0.9594	38.44, 106.28	2.23	brown	yellow	awnless	1
		NX_W18	4984	13.3871	4887	13.1265	0.955	0.9643	38.44, 106.28	2.49	brown	yellow	awnless	1
		NX_W17	8528	22.9063	8450	22.6967	0.9478	0.9642	38.44, 106.28	2.16	brown	yellow	awnless	1
		NX_W16	6423	17.2522	6296	16.9111	0.9503	0.9591	38.44, 106.28	2.26	brown	dark	awned	1
		NX_W15	7337	19.7072	7259	19.4977	0.9876	0.9718	38.44, 106.28	2.34	brown	yellow	awnless	1
		NX_W14	13663	36.6989	12231	32.8525	0.9708	0.971	38.44, 106.28	2.28	brown	yellow	awnless	1
		NX_W12	7451	20.0134	7356	19.7583	0.9531	0.9708	38.44, 106.28	1.94	brown	yellow	awned	2
		NX_W11	6870	18.4529	6763	18.1655	0.9272	0.9605	38.44, 106.28	2.31	brown	dark	awned	1
		NX_W10	7882	21.1711	7788	20.9186	0.9436	0.9647	38.44, 106.14	1.96	brown	yellow	awned	1
		NX_W09	5556	14.9234	5313	14.2707	0.9481	0.9682	38.44, 106.14	1.89	brown	dark	awned	1
		NX_W08	5578	14.9825	5483	14.7274	0.9732	0.9736	38.40, 106.10	2.28	brown	dark	awned	1
		NX_W07	7196	19.3285	7094	19.0545	0.9507	0.9671	38.40, 106.10	1.93	brown	yellow	awned	1
		NX_W06	3938	10.5775	3838	10.3089	0.9619	0.9703	38.40, 106.10	2.32	brown	yellow	awnless	2
		NX_W05	6206	16.6694	6111	16.4142	0.9458	0.962	38.37, 106.11	2.1	brown	yellow	awned	2
		NX_W04	6237	16.7526	6130	16.4652	0.9455	0.9624	38.37, 106.11	2.56	brown	yellow	awned	2
		NX_W03	5363	14.405	5245	14.0881	0.9535	0.9605	38.37, 106.11	2.31	brown	yellow	awned	2
		NX_W02	5532	14.859	5445	14.6253	0.9597	0.9589	38.37, 106.11	2.37	brown	yellow	awned	2
		NX_W01	5920	15.9012	5820	15.6326	0.9509	0.9663	38.37, 106.11	2.17	brown	yellow	awnless	2
	Cultivated	NX_C34	5211	13.9968	5112	13.7309	0.972401	0.9721	Jigeng 105	1.82	white	yellow	awnless	5
		NX_C33	6086	16.347	5980	16.0623	0.97561	0.9575	Fuyuan 4	1.97	white	yellow	awnless	5
		NX_C31	5710	15.3371	5609	15.0658	0.965978	0.9683	Ninggeng 46	2.06	white	yellow	awnless	5
		NX_C30	5460	14.6656	5372	14.4292	0.976394	0.9734	Ninggeng 45	2.28	white	yellow	awnless	2
		NX_C29	5857	15.7319	5764	15.4821	0.966362	0.9645	Ninggeng 43	2.44	white	yellow	awnless	5
		NX_C28	7335	19.7019	7231	19.4225	0.969417	0.9638	Ninggeng 42	2.09	white	yellow	awnless	4
		NX_C27	8784	23.5939	8691	23.3441	0.984081	0.9692	Ninggeng 41	2.05	white	yellow	awnless	5
		NX_C23	8238	22.1273	8123	21.8184	0.969399	0.9666	Ninggeng 37	2.05	white	yellow	awnless	5
		NX_C22	8679	23.3118	8553	22.9734	0.971659	0.9656	Ninggeng 36	2.63	white	yellow	awnless	5
		NX_C21	7612	20.4459	7465	20.051	0.966761	0.9515	Ninggeng 35	2.1	white	yellow	awnless	5
		NX_C20	8732	23.4542	8627	23.1722	0.977306	0.9694	Ninggeng 34	2.32	white	yellow	awnless	5
		NX_C19	7842	21.0637	7728	20.7575	0.980512	0.9688	Ninggeng 33	2.17	white	yellow	awnless	5
		NX_C18	7938	21.3215	7830	21.0314	0.974533	0.9694	Ninggeng 32	2.23	white	yellow	awnless	5
		NX_C17	7803	20.9589	7653	20.556	0.975375	0.9513	Ninggeng 31	2.24	white	yellow	awnless	4
		NX_C16	7733	20.7709	7636	20.5103	0.970526	0.9654	Ninggeng 29	2.14	white	yellow	awnless	4
		NX_C15	9054	24.3191	8903	23.9135	0.967371	0.9464	Ninggeng 28	2.09	white	yellow	awnless	5
		NX_C14	8426	22.6323	8334	22.3852	0.974913	0.9636	Ninggeng 27	2.59	white	yellow	awnless	4
		NX_C13	7195	19.3258	7089	19.0411	0.980178	0.9701	Ninggeng 26	2.05	white	yellow	awnless	5
		NX_C12	7956	21.3699	7867	21.1308	0.973994	0.9488	Ninggeng 25	2.14	white	yellow	awnless	5
		NX_C11	6900	18.5334	6811	18.2944	0.96395	0.9553	Ninggeng 24	2.52	white	yellow	awnless	5
		NX_C10	5333	14.3245	5260	14.1284	0.975164	0.9521	Ninggeng 23	1.96	white	yellow	awnless	5
		NX_C09	7975	21.4209	7890	21.1926	0.968589	0.9542	Ninggeng 19	2.12	white	yellow	awnless	5
		NX_C08	7111	19.1002	7027	18.8746	0.967415	0.9577	Ninggeng 18	2.33	white	yellow	awnless	5
		NX_C07	6634	17.819	6526	17.5289	0.975587	0.9664	Ninggeng 16	1.88	white	yellow	awnless	4
		NX_C06	5015	13.4703	4935	13.2554	0.962476	0.9594	Ninggeng 15	1.91	white	yellow	awnless	5
		NX_C05	7153	19.213	7060	18.9632	0.973858	0.9619	Ninggeng 14	1.99	white	yellow	awnless	5
		NX_C04	5263	14.1364	5166	13.8759	0.972495	0.9621	Ninggeng 12	2.01	white	yellow	awnless	5
		NX_C03	7296	19.5971	7146	19.1942	0.96872	0.9533	Ninggeng 9	2.01	white	yellow	awnless	5
		NX_C02	8670	23.2877	8572	23.0244	0.983691	0.9563	Ninggeng 7	2.05	white	yellow	awnless	5
		NX_C01	8512	22.8633	8390	22.5356	0.975153	0.9618	Ninggeng 3	1.92	white	yellow	awnless	5
Liaoning	Weedy	LN_W97	6678	17.9371	6549	17.5907	0.9562	0.963	41.51, 123.15	2.26	brown	dark	awnless	1
		LN_W96	7331	19.6911	7195	19.3258	0.9503	0.9815	39.52, 124.07	2.03	brown	dark	awned	1
		LN_W90	7892	21.198	7653	20.556	0.9006	0.9711	42.32, 125.42	1.96	brown	yellow	awned	2
		LN_W89	5933	15.9361	5752	15.4499	0.9234	0.9572	42.35, 125.43	2.43	brown	dark	awned	1
		LN_W88	5920	15.9012	5803	15.5869	0.956	0.9609	42.35, 125.43	2.17	brown	yellow	awnless	2
		LN_W86	6747	18.1225	6477	17.3973	0.8407	0.977	42.26, 125.48	2.15	brown	yellow	awned	1
		LN_W84	5304	14.2466	5114	13.7362	0.9116	0.9841	42.26, 125.48	2.3	brown	yellow	awnless	1
		LN_W83	6798	18.2595	6557	17.6121	0.8994	0.9102	42.31, 125.42	2.2	brown	yellow	awnless	1
		LN_W81	5261	14.1311	5110	13.7255	0.9418	0.9571	39.52, 124.07	2.4	brown	dark	awned	1
		LN_W80	6834	18.3562	6687	17.9613	0.9363	0.9618	39.53, 123.59	2.37	brown	dark	awned	1
		LN_W79	5378	14.4453	5264	14.1391	0.9539	0.9727	39.53, 123.59	2.23	brown	yellow	awned	1
		LN_W78	5514	14.8106	5340	14.3433	0.9185	0.957	41.48, 123.27	2.3	brown	dark	awned	1
		LN_W76	5787	15.5439	5623	15.1034	0.9016	0.9089	41.47, 123.11	2.54	brown	dark	awned	1
		LN_W75	6821	18.3212	6688	17.964	0.9506	0.9573	41.47, 123.11	2.71	brown	dark	awned	1
		LN_W74	6524	17.5235	6395	17.177	0.9585	0.9793	41.39, 123.20	2.31	brown	yellow	awned	1
		LN_W73	6256	16.8037	6127	16.4572	0.9537	0.9758	41.39, 123.20	2.08	brown	dark	awned	1
		LN_W72	6479	17.4026	6226	16.7231	0.8933	0.9587	41.39, 123.20	2.44	brown	dark	awned	1
		LN_W71	6325	16.989	6145	16.5055	0.911	0.9575	41.39, 123.20	2.38	brown	yellow	awnless	1
		LN_W68	8992	24.1526	7719	20.7333	0.9758	0.973	41.39, 123.20	2.24	brown	dark	awned	1
		LN_W67	7572	20.3384	7442	19.9893	0.9411	0.9626	41.51, 123.15	2.2	brown	dark	awnless	1
		LN_W65	7294	19.5917	7168	19.2533	0.9583	0.9829	41.51, 123.15	2.18	brown	yellow	awned	1
		LN_W64	6632	17.8136	6442	17.3033	0.9134	0.9631	41.51, 123.15	2.15	brown	yellow	awned	1
		LN_W63	7389	19.8469	7264	19.5111	0.9519	0.9661	41.49, 123.16	2.45	brown	yellow	awned	1
		LN_W62	6811	18.2944	6681	17.9452	0.9471	0.9576	41.49, 123.16	2.46	brown	yellow	awnless	1
		LN_W61	6806	18.281	6652	17.8673	0.957	0.9606	41.49, 123.16	2.35	brown	dark	awned	3
		LN_W60	8101	21.7593	7951	21.3564	0.9134	0.9692	41.49, 123.16	2.12	brown	dark	awned	1
		LN_W59	7423	19.9382	7055	18.9498	0.8034	0.9596	41.49, 123.16	2.35	brown	yellow	awned	1
		LN_W58	6082	16.3363	5945	15.9683	0.9494	0.9551	41.47, 123.11	2.68	brown	dark	awned	1
		LN_W51	7932	21.3054	7737	20.7816	0.8768	0.9715	40.01, 124.14	1.95	brown	yellow	awnless	1
		LN_W50	6181	16.6022	6039	16.2208	0.9522	0.9685	40.01, 124.14	2.1	brown	yellow	awnless	2
		LN_W49	6073	16.3121	5927	15.92	0.9489	0.9676	40.01, 124.14	2.11	brown	yellow	awned	1
		LN_W44	6078	16.3255	5938	15.9495	0.9524	0.9627	40.01, 124.14	2.68	brown	dark	awned	1
		LN_W43	6329	16.9997	6190	16.6264	0.945	0.9618	40.01, 124.14	2.6	brown	dark	awned	1
		LN_W42	6556	17.6095	6405	17.2039	0.9505	0.9597	40.01, 124.14	2.54	brown	dark	awned	1
		LN_W40	5818	15.6272	5674	15.2404	0.9539	0.9578	40.01, 124.14	2.24	brown	yellow	awned	1
		LN_W39	7900	21.2194	7775	20.8837	0.9708	0.9633	40.01, 124.14	2.24	brown	dark	awned	1
		LN_W37	5920	15.9012	5774	15.509	0.9515	0.9579	40.00, 124.12	2.36	brown	dark	awned	1
		LN_W36	6172	16.578	6015	16.1563	0.9468	0.9617	40.00, 124.12	2.54	brown	dark	awned	1
		LN_W35	5533	14.8617	5392	14.4829	0.9499	0.9609	40.00, 124.12	2.51	brown	dark	awned	1
		LN_W34	5727	15.3828	5590	15.0148	0.9537	0.9605	40.00, 124.12	2.73	brown	dark	awned	1
		LN_W33	5778	15.5197	5668	15.2243	0.9556	0.9567	40.00, 124.12	2.46	brown	dark	awnless	1
		LN_W32	6091	16.3605	5940	15.9549	0.9511	0.9586	40.00, 124.12	2.42	brown	dark	awnless	1
		LN_W31	7829	21.0287	7669	20.599	0.9438	0.9626	40.00, 124.12	2.51	brown	dark	awnless	1
		LN_W30	7482	20.0967	6940	18.6409	0.6501	0.9635	40.00, 124.12	2.34	brown	dark	awned	1
		LN_W28	7380	19.8227	7243	19.4547	0.9395	0.9592	40.00, 124.12	2.3	brown	dark	awnless	1
		LN_W27	7753	20.8246	7612	20.4459	0.9423	0.9598	40.00, 124.12	2.35	brown	yellow	awned	1
		LN_W26	7720	20.736	7531	20.2283	0.8915	0.9153	40.00, 124.12	2.46	brown	yellow	awned	1
		LN_W25	7875	21.1523	7718	20.7306	0.9406	0.9603	40.00, 124.12	2.12	brown	dark	awned	1
		LN_W24	7884	21.1765	7749	20.8139	0.949	0.9609	40.00, 124.12	2.3	brown	dark	awned	1
		LN_W23	6776	18.2004	6630	17.8082	0.9555	0.9572	40.00, 124.12	2.23	brown	yellow	awned	1
		LN_W19	6663	17.8969	6522	17.5181	0.9532	0.9621	40.00, 124.12	2.44	brown	dark	awned	1
		LN_W18	5686	15.2726	5542	14.8858	0.956	0.9594	40.00, 124.12	2.53	brown	dark	awned	1
		LN_W17	6344	17.04	6204	16.664	0.9561	0.9607	40.00, 124.12	2.53	brown	dark	awned	1
		LN_W16	6561	17.6229	6407	17.2092	0.9546	0.9612	40.00, 124.12	2.26	brown	dark	awned	1
		LN_W15	6471	17.3811	6329	16.9997	0.9564	0.961	40.00, 124.12	2.58	brown	dark	awned	1
		LN_W14	7917	21.2651	7700	20.6822	0.9551	0.963	40.00, 124.12	2.66	brown	dark	awned	1
		LN_W12	7228	19.4145	7092	19.0492	0.949	0.9624	40.00, 124.12	2.28	brown	dark	awned	1
		LN_W11	7333	19.6965	7137	19.17	0.9561	0.9626	40.00, 124.12	2.47	brown	dark	awned	1
		LN_W102	7709	20.7064	7137	19.17	0.8696	0.9587	39.58, 124.14	2.26	brown	dark	awned	1
	Cultivated	LN_C28	6042	16.2288	5899	15.8447	0.970878	0.9639	Guangyu 129	2.34	white	dark	awnless	5
		LN_C24	7368	19.7905	7278	19.5488	0.970068	0.9551	Dangeng 12	2.32	white	yellow	awnless	5
		LN_C23	6842	18.3777	6697	17.9882	0.984329	0.9672	Dangeng 10	1.89	white	dark	awnless	5
		LN_C22	7469	20.0618	7344	19.726	0.967166	0.9608	Dangeng 9	2.07	white	yellow	awnless	5
		LN_C21	6042	16.2288	5923	15.9092	0.9692	0.9643	Fuhe 66	2.2	white	yellow	awnless	4
		LN_C20	6660	17.8888	6519	17.5101	0.983664	0.9684	Fuhe 5	2.11	white	yellow	awned	4
		LN_C19	5841	15.689	5429	14.5823	0.981815	0.832	Kaigeng 3	2.1	white	yellow	awnless	4
		LN_C18	6965	18.708	6836	18.3615	0.982977	0.887	Kaigeng 2	1.98	white	yellow	awnless	4
		LN_C15	7099	19.068	6775	18.1977	0.968847	0.8217	Tiegeng 8	2.11	white	yellow	awned	4
USA	Weedy	FW_9	9299	24.9772	7894	21.2033	0.9337	0.913	USA	2.7	brown	dark	awned	2
		FW_14	6918	18.5818	6706	18.0124	0.8993	0.9103	USA	2.63	brown	dark	awned	1
		FW_13	5894	15.8313	5694	15.2941	0.9006	0.9088	USA	2.39	brown	yellow	awnless	1
		FW_12	5892	15.8259	5696	15.2995	0.8956	0.9109	USA	2.31	brown	yellow	awnless	1
		FW_11	6705	18.0097	6489	17.4295	0.8891	0.9114	USA	2.33	brown	yellow	awnless	1
		FW_10	7240	19.4467	7025	18.8692	0.8979	0.9133	USA	2.76	brown	dark	awned	3
South Korea	Weedy	FW_8	6352	17.0615	6193	16.6344	0.9564	0.9665	South Korea	2.14	brown	yellow	awned	1
Average			6785.92	18.227	6597.15	17.72	0.933744	0.940505
(b) Data from Huang et al. (2012)
Accession ID	Species	Original producing area	Sequencing Coverage	Ecotype
GP498	O. sativa	Japan	0.71	temperate japonica
GP519	O. sativa	Laos	0.71	temperate japonica
GP523	O. sativa	Solomon Islands	0.75	temperate japonica
GP545	O. sativa	Egypt	0.77	temperate japonica
GP560	O. sativa	North Korea	0.86	temperate japonica
GP563	O. sativa	Albania	1.34	temperate japonica
GP564	O. sativa	Russia	1.17	temperate japonica
GP565	O. sativa	France	0.62	temperate japonica
GP566	O. sativa	Argentina	0.83	temperate japonica
GP569	O. sativa	Philippine	1.01	temperate japonica
GP575	O. sativa	Uganda	0.44	temperate japonica
GP581	O. sativa	Bulgaria	0.45	temperate japonica
GP583	O. sativa	Thailand	0.97	temperate japonica
GP588	O. sativa	Italy	1.01	temperate japonica
GP590	O. sativa	India	0.66	temperate japonica
GP597	O. sativa	South Korea	0.66	temperate japonica
GP612	O. sativa	US	1.03	temperate japonica
GP620	O. sativa	IRRI	1.77	temperate japonica
GP657	O. sativa	Vietnam	1.17	temperate japonica
GP680	O. sativa	Cuba	0.83	temperate japonica
GP682	O. sativa	Indonesia	0.74	temperate japonica
GP692	O. sativa	Hungary	1.46	temperate japonica
GP717	O. sativa	Brazil	0.62	temperate japonica
HP1	O. sativa	China	0.49	temperate japonica
HP11	O. sativa	China	0.89	temperate japonica
HP112	O. sativa	China	0.94	temperate japonica
HP12	O. sativa	China	1.06	temperate japonica
HP135	O. sativa	China	1.36	temperate japonica
HP14	O. sativa	China	1.22	temperate japonica
HP141	O. sativa	China	0.65	temperate japonica
HP17	O. sativa	China	0.88	temperate japonica
HP170	O. sativa	China	0.63	temperate japonica
HP21	O. sativa	China	0.49	temperate japonica
HP25	O. sativa	China	0.85	temperate japonica
HP258	O. sativa	China	0.99	temperate japonica
HP30	O. sativa	China	0.64	temperate japonica
HP31	O. sativa	China	0.74	temperate japonica
HP32	O. sativa	China	1.68	temperate japonica
HP33	O. sativa	China	0.5	temperate japonica
HP36	O. sativa	China	1.65	temperate japonica
HP43	O. sativa	China	0.54	temperate japonica
HP44	O. sativa	China	0.66	temperate japonica
HP49	O. sativa	China	2.22	temperate japonica
HP5	O. sativa	China	0.86	temperate japonica
HP54	O. sativa	China	0.65	temperate japonica
HP60	O. sativa	China	1.14	temperate japonica
HP72	O. sativa	China	1.26	temperate japonica
HP79	O. sativa	China	1.03	temperate japonica
HP80	O. sativa	China	1.3	temperate japonica
HP9	O. sativa	China	0.87	temperate japonica
GP107	O. sativa	Uganda	0.63	indica
GP115	O. sativa	US	0.23	indica
GP118	O. sativa	Indonesia	1.35	indica
GP135	O. sativa	North Korea	1.07	indica
GP14	O. sativa	IRRI	1.75	indica
GP4	O. sativa	Philippine	0.95	indica
GP40	O. sativa	Sri Lanka	0.67	indica
GP41	O. sativa	Vietnam	0.79	indica
GP42	O. sativa	Malaysia	0.71	indica
GP43	O. sativa	India	0.61	indica
GP48	O. sativa	Cuba	0.74	indica
GP572	O. sativa	Ivory Coast	0.45	indica
GP573	O. sativa	Brazil	0.77	indica
GP587	O. sativa	Japan	0.82	indica
GP589	O. sativa	Egypt	0.78	indica
GP64	O. sativa	Burma	0.58	indica
GP76	O. sativa	Madagascar	0.9	indica
GP85	O. sativa	Thailand	0.64	indica
HP119	O. sativa	China	1.86	indica
HP121	O. sativa	China	1.01	indica
HP143	O. sativa	China	0.99	indica
HP144	O. sativa	China	0.9	indica
HP149	O. sativa	China	1.01	indica
HP176	O. sativa	China	1.08	indica
HP244	O. sativa	China	0.88	indica
HP252	O. sativa	China	1.41	indica
HP253	O. sativa	China	1.19	indica
HP257	O. sativa	China	1.1	indica
HP26	O. sativa	China	0.57	indica
HP260	O. sativa	China	1.16	indica
HP42	O. sativa	China	1.66	indica
HP69	O. sativa	China	0.97	indica
HP71	O. sativa	China	1.44	indica
HP75	O. sativa	China	0.82	indica
GP109	O. sativa	Madagascar	0.69	aus
GP110	O. sativa	Philippine	0.53	aus
GP285	O. sativa	Pakistan	1.98	aus
GP34	O. sativa	India	1.26	aus
GP36	O. sativa	Bengal	0.66	aus
GP38	O. sativa	India	0.61	aus
GP540	O. sativa	Pakistan	0.86	aus
GP75	O. sativa	Philippine	0.59	aus
GP8	O. sativa	Bengal	1.49	aus
GP284	O. sativa	Pakistan	2.31	aromatic
GP294	O. sativa	Pakistan	2.4	aromatic
GP295	O. sativa	Pakistan	0.7	aromatic
GP296	O. sativa	Pakistan	1.21	aromatic
GP297	O. sativa	Pakistan	1.73	aromatic
GP112	O. sativa	Gambian	0.54	tropical japonica
GP39	O. sativa	Brazil	0.9	tropical japonica
GP5	O. sativa	Madagascar	0.91	tropical japonica
GP503	O. sativa	Italy	0.57	tropical japonica
GP513	O. sativa	Philippine	0.2	tropical japonica
GP521	O. sativa	Indonesia	0.63	tropical japonica
GP522	O. sativa	Malaysia	0.59	tropical japonica
GP611	O. sativa	Australia	0.87	tropical japonica
GP686	O. sativa	Hungary	1.17	tropical japonica
GP7	O. sativa	Ivory Coast	0.76	tropical japonica
GP718	O. sativa	India	0.85	tropical japonica
GP730	O. sativa	Nigeria	0.82	tropical japonica
GP77	O. sativa	IRRI	0.87	tropical japonica
GP86	O. sativa	US	0.73	tropical japonica
W0125	O. rufipogon	India	2.27	Or-III
W0573	O. rufipogon	Malaya	1.86	Or-III
W1214	O. rufipogon	Philippines	2.92	Or-III
W1973	O. rufipogon	Indonesia	2.74	Or-III
W2057	O. rufipogon	Bangladesh	2.1	Or-III
W2066	O. rufipogon	Nepal	1.66	Or-III
W2267	O. rufipogon	Laos	2.09	Or-III
W3000	O. rufipogon	China	0.97	Or-III
W3001	O. rufipogon	China	0.69	Or-III
W3009	O. rufipogon	China	1.99	Or-III
W3010	O. rufipogon	China	2.67	Or-III
W3013	O. rufipogon	China	1.78	Or-III
W3014	O. rufipogon	China	3.6	Or-III
W3015	O. rufipogon	China	1.97	Or-III
W0143	O. rufipogon	Sri Lanka	3.28	Or-II
W0163	O. rufipogon	Thailand	3.38	Or-II
W0576	O. rufipogon	Malaya	3.69	Or-II
W0628	O. rufipogon	Burma	2.31	Or-II
W1804	O. rufipogon	Sri Lanka	3.99	Or-II
W1971	O. rufipogon	Indonesia	1.88	Or-II
W2050	O. rufipogon	Bangladesh	1.8	Or-II
W2288	O. rufipogon	Cambodia	2.8	Or-II
W2308	O. rufipogon	Laos	2.47	Or-II
W2318	O. rufipogon	Vietnam	3.6	Or-II
W0170	O. rufipogon	Thailand	1.84	Or-I
W0574	O. rufipogon	Malaya	2.38	Or-I
W0626	O. rufipogon	Burma	2.03	Or-I
W1802	O. rufipogon	Bangladesh	1.82	Or-I
W1806	O. rufipogon	Sri Lanka	1.78	Or-I
W1818	O. rufipogon	Bangladesh	2.13	Or-I
W2263	O. rufipogon	Cambodia	1.8	Or-I
W2265	O. rufipogon	Laos	3.58	Or-I
GP141	O. sativa	Nepal	0.19	intermedia
GP2	O. sativa	Bengal	0.73	intermedia
GP44	O. sativa	India	1.12	intermedia
GP524	O. sativa	Philippine	0.44	intermedia
GP56	O. sativa	Uganda	0.67	intermedia
GP562	O. sativa	Albania	0.66	intermedia
GP613	O. sativa	US	0.94	intermedia
GP637	O. sativa	North Korea	0.9	intermedia
GP645	O. sativa	Sri Lanka	0.51	intermedia
GP658	O. sativa	Brazil	1.34	intermedia
GP681	O. sativa	Cuba	0.6	intermedia
GP687	O. sativa	Indonesia	1.05	intermedia
GP693	O. sativa	Colombia	0.66	intermedia
GP737	O. sativa	Nigeria	0.76	intermedia
GP74	O. sativa	IRRI	0.94	intermedia
HP27	O. sativa	China	1.31	intermedia
