# Supplementary material for: Genomic variation associated with local adaptation of weedy rice during de-domestication
Source: Nat Commun. 2017 May 24;8:15323. doi: 10.1038/ncomms15323 (PMC5477509; doi:10.1038/ncomms15323)
Supplement: Supplementary Data 2 — Demographic model parameters inferred for Chinese weedy rice. [file ncomms15323-s3.xlsx]

## Sheet: Sheet1
Supplementary Data 2. Demographic model parameters inferred for Chinese weedy rice
(a) Based on SNPs at intergenic sites
Type	Bottleneck	Migration	Log likelihood	Nw	Nb	T	Tb	m
Liaoning (LN1)	yes	no	-283351	3031.91	13.8965	962.843	12.3175
		yes	-289439	2089.78	261.206	1042.57	142.535	51.1647
	no	no	-291748	1190.92		1596.29
		yes	-297353	1035.9		1356.76		128.966
Ningxia (NX1)	yes	no	-238988	1880.03	6.65171	650.72	2.55332
		yes	-242690	1163	190.781	668.958	94.2468	132.462
	no	no	-243922	619.539		703.593
		yes	-293872	425.548		404.414		117.806
Jiangsu (JS1)	yes	no	-659347	9242.28	34.0394	1335.56	15.9357
		yes	-667395	5122.24	644.494	1271.14	218.779	278.952
	no	no	-671314	2649.37		1524.57
		yes	-678829	2043.38		1317.52		256.713
Guangdong (GD1)	yes	no	-392900	1969.12	117.196	605.747	37.8491
		yes	-393485	1506.96	454.114	533.798	121.63	376.485
	no	no	-393842	808.074		512.214
		yes	-409652	682.361		319.671		233.33
Nw: present effective population size; Nb: effective population size during bottleneck; T: the time during which the weedy rice founder population
recovered to the present population size; Tb: genetic bottleneck duration; m: migration.
(b) Based on SNPs at fourfold degenerate sites
Type	Bottleneck	Migration	Log likelihood	Nw	Nb	T	Tb	m
Liaoning (LN1)	yes	no	-13047.4	2331.25	11.3222	759.386	2.86591
		yes	-13162.1	1592.06	80.0817	919.498	32.6211	223.483
	no	no	-13408.1	838.489		1273.2
		yes	-13338.2	790.082		1254.09		179.408
Ningxia (NX1)	yes	no	-10552.5	944.41	4.1034	333.869	2.74807
		yes	-10572.7	824.633	7.39936	335.804	2.16579	165.92
	no	no	-10647.6	256.401		314.186
		yes	-10670.6	256.498		312.295		90.9297
Jiangsu (JS1)	yes	no	-23880.2	6909.59	14.2254	1241.46	4.23797
		yes	-23942	5295.6	157.623	1252.36	48.7822	770.267
	no	no	-24216.6	2149.4		1427.41
		yes	-24216.7	2139.97		1423.34		332.584
Guangdong (GD1)	yes	no	-10867.8	2233.71	281.149	617.095	108.208
		yes	-10868.2	2494.52	291.366	613.763	88.8195	201.981
	no	no	-10889.9	756.583		548.979
		yes	-10982.4	706.296		347.861		196.963
Nw: present effective population size; Nb: effective population size during bottleneck; T: the time during which the weedy rice founder population
recovered to the present population size; Tb: genetic bottleneck duration; m: migration.
