# Supplementary material for: Genomic variation associated with local adaptation of weedy rice during de-domestication
Source: Nat Commun. 2017 May 24;8:15323. doi: 10.1038/ncomms15323 (PMC5477509; doi:10.1038/ncomms15323)
Supplement: Supplementary Data 3 — Functionally characterized genes in divergent genomic regions (Z(FST) ≥ 3) between weedy and cultivated rice. [file ncomms15323-s4.xlsx]

## Sheet: Sheet1
Supplementary Data 3. Functionally characterized genes in divergent genomic regions (Z(Fst) ≥ 3) between weedy and cultivated rice.
Guangdong1
GeneID	Chr	Gene_Start	Gene_End	Gene name	Function type	Function
LOC_Os01g08320	chr01	4072676	4075438	OsIAA1	Morphological trait	Dwarfism. Leaf angle. Root length.
LOC_Os01g08330	chr01	4080316	4081680	OsCDR1	Resistance or Tolerance	Bacterial blight and blast resistance.
LOC_Os01g10490	chr01	5548619	5550003	OsGAE1	Morphological trait	Dwarfism. Gibberellin sensitivity.
LOC_Os01g10504	chr01	5558548	5567844	mads3	Physiological trait	Late anther development.
LOC_Os01g39020	chr01	21937820	21940794	OsHsfA7	Resistance or Tolerance	Drought and salinity tolerance.
LOC_Os01g64000	chr01	37173504	37175507	OsABI5	Physiological trait	Salinity tolerance. Fertility.
LOC_Os01g64660	chr01	37518480	37521570	moc2	Morphological trait	Tiller bud outgrowth. Tillering.
LOC_Os01g64730	chr01	37555631	37559061	Osabf1	Resistance or Tolerance	Drought and salinity tolerance.
LOC_Os01g64890	chr01	37663074	37666306	OsMGT1	Resistance or Tolerance	Magnesium uptake. Aluminium, cadmium and lanthanum tolerance.
LOC_Os01g64960	chr01	37695735	37698709	PsbS	Physiological trait	Nonphotochemical quenching capacity. Photosynthetic rate in fluctuating light conditions.
LOC_Os01g64970	chr01	37709198	37714253	SAPK4	Resistance or Tolerance	Salinity tolerance. Ion homeostasis. Oxidative stress tolerance.
LOC_Os01g64980	chr01	37713253	37719609	Os-pollux	Resistance or Tolerance	Mycorrhizal symbiosis.
LOC_Os01g64990	chr01	37721267	37730862	OsAMT3;1	Physiological trait	involvement in mycorrhizal N uptake pathway
LOC_Os01g68104	chr01	39587226	39590196	HDT702	Physiological trait	Narrowed leaf. Dwarfism. Fertility.
LOC_Os01g68120	chr01	39594638	39604674	OsDCL3a	Morphological trait	dwarfism
LOC_Os01g68770	chr01	39947019	39950491	OsSBP	Resistance or Tolerance	Bacterial blight and blast resistance.
LOC_Os01g68860	chr01	40005024	40009898	C3H12	Resistance or Tolerance	Resistance to Xanthomonas oryzae pv. oryzae. JA level.
LOC_Os01g68870	chr01	40015558	40022818	msp1	Physiological trait	Number of male and female sporocytes. Development of pollen mother cells.
LOC_Os01g69010	chr01	40092670	40095940	OsFRDL4	Resistance or Tolerance	Aluminium tolerance.
LOC_Os01g69030	chr01	40100361	40106143	OsSPS1	Physiological trait	pollen germination through sucrose synthesis
LOC_Os01g69080	chr01	40145464	40149790	OsSSI2	Morphological trait	Resistance to Magnaporthe grisea and Xanthomonas oryzae pv. oryzae. Spotted leaf. Growth retardation.
LOC_Os01g69110	chr01	40169828	40172247	-	Physiological trait	DNA methylation
LOC_Os01g69210	chr01	40219847	40228221	OsMOGS	Physiological trait	N-glycan formation dependent cellulose synthetic activity and cell wall establishment, cell wall thickness
LOC_Os01g69850	chr01	40343286	40363541	OsMADS51	Physiological trait	Flowering time under short day condition.
LOC_Os03g12730	chr03	6803510	6807794	OsBRR1	Resistance or Tolerance	Resistance to Magnaporthe oryzae.
LOC_Os04g57490	chr04	34020890	34022802	OsCP1	Physiological trait	Pollen development. Dwarfism.
LOC_Os04g57530	chr04	34046082	34048269	sh4	Morphological trait	Seed shattering.
LOC_Os04g57610	chr04	34093306	34100763	OsARF12	Resistance or Tolerance	Phosphate homeostasis.
LOC_Os05g11414	chr05	6446824	6458040	mads58	Morphological trait	Floral organ identity.
LOC_Os07g09384	chr07	4939555	4943599	STR2	Resistance or Tolerance	Mycorrhizal arbuscule formation.
LOC_Os07g10690	chr07	5804335	5810942	sh-h	Morphological trait	Seed shattering.
LOC_Os07g11020	chr07	6061890	6068318	qSD7-1/qPC7	Morphological trait	Seed dormancy. Red pericarp.
LOC_Os07g12890	chr07	7393491	7396720	OsZIP8	Resistance or Tolerance	Zn uptake and translocation.
LOC_Os07g12900	chr07	7404750	7408558	qCDT7	Resistance or Tolerance	Cadmium accumulation. Translocation of Cd from root to shoot.
LOC_Os07g13170	chr07	7544491	7549146	snb	Morphological trait	Floral meristem formation.
LOC_Os07g14850	chr07	8495194	8500911	CESA6	Morphological trait	O.glaberrima Dwarfism to Rice tungro sperical virus (RTVS) infection
LOC_Os07g15370	chr07	8870442	8877911	Nramp5	Resistance or Tolerance	Manganese and cadmium uptake. Growth retardation.
LOC_Os07g15460	chr07	8965029	8969888	OsNRAMP1	Resistance or Tolerance	Cadmium uptake and translocation.
LOC_Os07g25710	chr07	14752760	14758382	OsPHR2	Physiological trait	phosphate uptake efficiency through oxygen supply
LOC_Os07g31450	chr07	18624792	18637686	chr729	Physiological trait	Dwarfism. Narrowed leaf. Panicle branching. Chlorophyll content. Chromatin modification.
LOC_Os08g38990	chr08	24643146	24647146	WRKY30	Resistance or Tolerance	Resistance to Magnaporthe grisea and Rhizoctonia solani. Regulation of JA level.
LOC_Os08g42580	chr08	26906120	26910915	OsCERK1	Resistance or Tolerance	Chitin-induced defense response.
LOC_Os09g27750	chr09	16885018	16886616	aco1	Morphological trait	Internode elongation.
LOC_Os09g27890	chr09	16957543	16961180	LYP4	Resistance or Tolerance	Resistance to Magnaporthe oryzae and Xanthomonas oryzae. Peptidoglycan and Chitin-induced defense response.
LOC_Os09g28310	chr09	17188975	17193012	OsbZIP72	Resistance or Tolerance	Drought tolerance. ABA sensitivity.
LOC_Os09g28400	chr09	17287992	17290294	Amy3A	Physiological trait	Seed starch content. High temperature-triggered grain chalkiness.
LOC_Os09g28420	chr09	17295165	17304075	Amy3B	Physiological trait	Seed starch content. High temperature-triggered grain chalkiness.
LOC_Os09g28440	chr09	17305099	17306198	OsEATB	Resistance or Tolerance	Internode elongation. Panicle branching. Tillering. Salinity tolerance.
LOC_Os09g28520	chr09	17349764	17351565	SG1	Morphological trait	Culm and rachis internode elongation. Seed development. Cell proliferation. Leaf angle. Brassinolide sensitivity.
LOC_Os09g29130	chr09	17702753	17704610	OsZHD1	Morphological trait	dwarfism
LOC_Os09g29404	chr09	17850429	17867668	isa3	Physiological trait	Seed starch content.
LOC_Os09g29460	chr09	17902163	17904337	Oshox4	Morphological trait	Dwarfism. Regulation of gibberellin level.
LOC_Os09g29820	chr09	18121579	18122464	OsTFX1	Resistance or Tolerance	Resistance to Xanthomonas oryzae pv. oryzae.
Jiangsu1
GeneID	Chr	Gene_Start	Gene_End	Gene name	Function type	Function
LOC_Os05g07790	chr05	4195255	4200468	bc10	Resistance or Tolerance	Brittle culm. Culm mechanical strength. Cellulose and arabinogalactan protein levels.
LOC_Os05g10670	chr05	5845983	5848229	OsTZF1	Resistance or Tolerance	Drought and salinity tolerance.
LOC_Os05g10770	chr05	5940076	5946805	JMJ703	Morphological trait	Dwarfism. Panicle size. Grain size. Leaf angle.
LOC_Os05g11414	chr05	6446824	6458040	mads58	Morphological trait	Floral organ identity.
LOC_Os05g19570	chr05	11393044	11394830	OsEXPA3	Resistance or Tolerance	salinity tolerance
LOC_Os05g24660	chr05	14204027	14205052	OsIPT3	Morphological trait	Tiller growth. Root development. Cytokinin biosynthesis.
LOC_Os06g06300	chr06	2925824	2927475	RFT1	Physiological trait	Flowering time.
LOC_Os06g06320	chr06	2939005	2941453	Hd3a	Physiological trait	Flowering time under short day condition.
LOC_Os06g21920	chr06	12679639	12680852	OsPT9	Physiological trait	Pi uptake, Pi translocation
LOC_Os06g21950	chr06	12690976	12693850	OsPT10	Physiological trait	Pi uptake, Pi translocation
LOC_Os06g22460	chr06	13054163	13057028	Pid3	Resistance or Tolerance	Resistance to Magnaporthe oryzae.
LOC_Os07g11020	chr07	6061890	6068318	qSD7-1/qPC7	Morphological trait	Seed dormancy. Red pericarp.
Liaoning1
GeneID	Chr	Gene_Start	Gene_End	Gene name	Function type	Function
LOC_Os01g42530	chr01	24186231	24188960	OsRAN1	Morphological trait	increase number of tailoring branches, affection of tiller initiation in the shoot meristem
LOC_Os01g57610	chr01	33307404	33310347	LC1	Morphological trait	Leaf angle.
LOC_Os01g57854	chr01	33452389	33459043	PME1	Physiological trait	Leaf senescence. MeOH-induced Trp and Trp-derived secondary metabolite biosynthesis.
LOC_Os01g58290	chr01	33690729	33695702	Hwi2	Resistance or Tolerance	activate Hwi1-perceived downstream defense responses
LOC_Os01g58420	chr01	33765935	33767041	AP37	Resistance or Tolerance	Grain yield under drought conditions.
LOC_Os03g02010	chr03	631632	635458	osdrm2	Others	Pleiotropic developmental defect. de novo and non-CG methylation.
LOC_Os03g02160	chr03	716445	719835	Ehd4	Physiological trait	Flowering time. Grain number.
LOC_Os04g12540	chr04	6934346	6937984	OslecRK	Resistance or Tolerance	Germination rate. Resistance to Magnaporthe oryzae and Xanthomonas oryzae pv. oryzae. Brown planthopper resistance.
LOC_Os04g20270	chr04	11306929	11319334	OsSrt1	Resistance or Tolerance	Oxidative stress resistance. Chromatin modification.
LOC_Os06g08290	chr06	4014963	4018328	aid1	Physiological trait	Pollen development. Anther dehiscence.
LOC_Os07g42410	chr07	25380704	25388553	cl7(t)	Physiological trait	seed setting rate
LOC_Os09g27620	chr09	16785040	16787254	TMS 9-1(OsMS1)	Physiological trait	pollen fertility
LOC_Os10g38950	chr10	20684568	20688500	OsMPK6	Resistance or Tolerance	Resistance to Xanthomonas oryzae pv. oryzae.
LOC_Os12g05630	chr12	2587415	2588307	MIL2	Physiological trait	Pollen development.
LOC_Os12g39400	chr12	24203617	24205234	ZFP252	Resistance or Tolerance	Drought and salinity tolerance.
Ningxia1
GeneID	Chr	Gene_Start	Gene_End	Gene name	Function type	Function
LOC_Os01g42530	chr01	24186231	24188960	OsRAN1	Morphological trait	increase number of tailoring branches, affection of tiller initiation in the shoot meristem
LOC_Os01g45200	chr01	25639675	25646180	snl6	Resistance or Tolerance	NH1-mediated resistance to Xanthomonas oryzae pv. oryzae. Lignin content. Sugar extractability for the production of cellulosic biofuels.
LOC_Os01g62410	chr01	36121735	36127444	OsMYB3R-2	Resistance or Tolerance	Cold tolerance.
LOC_Os02g47970	chr02	29335385	29352022	adl1	Morphological trait	Leaf rolling. Identity of adaxial and abaxial of leaf. Shoot organization.
LOC_Os04g08740	chr04	4733814	4737787	etr2	Others	Flowering time. Ethylene sensitivity. Stem starch content.
LOC_Os04g46960	chr04	27653555	27655648	OsGPX1	Morphological trait	shorter shoot, lower biomass
LOC_Os04g46980	chr04	27663424	27665176	cZOGT1	Morphological trait	Dwarfism. Leaf senescence. Crown root.
LOC_Os04g46990	chr04	27668163	27669825	cZOGT2	Morphological trait	Dwarfism. Leaf senescence. Crown root.
LOC_Os04g47059	chr04	27730461	27754687	OSB2	Others	Purple leaf. Anthocyanin biosynthesis.
LOC_Os04g52479	chr04	31018415	31029631	SLCHL4 (NAL1)	Physiological trait	increase rice yield
LOC_Os04g56170	chr04	33303396	33307760	OsLG1	Morphological trait	Closed panicle.
LOC_Os05g15630	chr05	8846514	8848601	OsBLE3	Morphological trait	Internode elongation. Cell elongation. Leaf angle. Brassinosteroid sensitivity.
LOC_Os06g37300	chr06	22019843	22027149	d35	Morphological trait	Dwarfism. Gibberellin biosynthesis.
LOC_Os06g48720	chr06	29476951	29479907	OsHMA2	Resistance or Tolerance	Zn and Cd translocation.
LOC_Os07g36460	chr07	21813241	21815056	OsUDT1	Physiological trait	stamen development, posttranscriptional splicing target of the EJC subunit
LOC_Os07g38130	chr07	22873259	22874714	OsFOR1	Morphological trait	Regulation of floral organ number.
LOC_Os07g47300	chr07	28276528	28280071	ObgC	Physiological trait	Chloroplast development. Plastid ribosome biogenesis
LOC_Os07g47330	chr07	28298599	28300097	fzp	Morphological trait	Floral meristem formation.
LOC_Os12g39400	chr12	24203617	24205234	ZFP252	Resistance or Tolerance	Drought and salinity tolerance.
LOC_Os12g42020	chr12	26021615	26023396	OsPID	Morphological trait	Root development. Root gravitropism. Floral organ development. Auxin transport.
