# Supplementary material for: Genomic variation associated with local adaptation of weedy rice during de-domestication
Source: Nat Commun. 2017 May 24;8:15323. doi: 10.1038/ncomms15323 (PMC5477509; doi:10.1038/ncomms15323)
Supplement: Supplementary Data 4 — Genomic windows with high Z-transformed FST values (≥ 3) of weedy rice versus cultivated rice populations. [file ncomms15323-s5.xlsx]

## Sheet: Sheet1
Supplementary Data 4. Genomic windows with high Z-transformed FST values (≥3) of weedy rice versus cultivated rice populations
# Loci with Z(Fst)≥ 3 in at least two main weedy rice groups were shown.
Chr	Loci #		Z(Fst)				Shared in NX1 and LN1	Shared in GD1 and JS1	Loci with Z(Fst)>3 in at least three populations
	Start	End	GD1 v.s. all IND cultivars	JS1 v.s. all IND cultivars	LN1 v.s. all TEJ cultivars	NX1 v.s. all TEJ cultivars
chr01	24080001	24180000	-0.22	-0.7	3.024	4.324	*
chr01	24090001	24190000	-0.267	-0.697	3.101	4.473	*
chr01	24100001	24200000	-0.287	-0.679	3.129	4.524	*
chr01	24110001	24210000	-0.299	-0.668	3.108	4.543	*
chr01	24120001	24220000	-0.42	-0.712	3.045	4.523	*
chr01	24130001	24230000	-0.562	-0.73	3.009	4.546	*
chr01	32410001	32510000	3.087	-0.863	2.569	3.277
chr04	11890001	11990000	-0.992	0.716	3.516	3.112	*
chr04	11900001	12000000	-1.001	0.725	3.438	3.173	*
chr04	11910001	12010000	-1.011	0.717	3.354	3.236	*
chr04	11920001	12020000	-1.022	0.789	3.247	3.379	*
chr04	11960001	12060000	-0.991	0.738	3.009	3.431	*
chr04	11970001	12070000	-0.986	0.679	3.008	3.429	*
chr04	11980001	12080000	-0.978	0.646	3.007	3.417	*
chr04	11990001	12090000	-0.973	0.586	3.004	3.408	*
chr04	13260001	13360000	-0.213	-0.257	3.072	3.144	*
chr04	13270001	13370000	-0.233	-0.292	3.015	3.168	*
chr05	6380001	6480000	3.09	3.905	-0.753	-0.727		*
chr05	6390001	6490000	3.398	4.055	-0.699	-0.673		*
chr05	6400001	6500000	3.515	4.126	-0.766	-0.628		*
chr05	6410001	6510000	3.475	4.047	-0.68	-0.49		*
chr05	6420001	6520000	3.429	4.035	-0.647	-0.563		*
chr05	6430001	6530000	3.523	4.091	-0.639	-0.571		*
chr05	6440001	6540000	3.401	3.981	-0.622	-0.539		*
chr05	6450001	6550000	3.331	3.874	-0.589	-0.53		*
chr05	6460001	6560000	3.363	3.758	-0.554	-0.505		*
chr05	6470001	6570000	3.277	3.58	-0.565	-0.55		*
chr05	6480001	6580000	3.02	3.372	-0.568	-0.55		*
chr06	21550001	21650000	-0.968	-1.119	3.071	3.158	*
chr06	21560001	21660000	-1.013	-1.115	3.194	3.358	*
chr06	21570001	21670000	-1.015	-1.119	3.228	3.527	*
chr06	21580001	21680000	-1.022	-1.134	3.307	3.703	*
chr06	21590001	21690000	-1.028	-1.141	3.333	3.763	*
chr06	21600001	21700000	-1.019	-1.139	3.288	3.718	*
chr06	21610001	21710000	-1.014	-1.141	3.303	3.749	*
chr06	21620001	21720000	-1.099	-1.15	3.311	3.77	*
chr06	21630001	21730000	-1.097	-1.15	3.292	3.767	*
chr06	21640001	21740000	-1.101	-1.153	3.309	3.792	*
chr06	21650001	21750000	-1.095	-1.152	3.338	3.843	*
chr06	21660001	21760000	-1.09	-1.143	3.346	3.868	*
chr06	21670001	21770000	-1.098	-1.142	3.365	3.889	*
chr06	21680001	21780000	-1.098	-1.124	3.353	3.876	*
chr06	21690001	21790000	-1.087	-1.116	3.35	3.874	*
chr06	21700001	21800000	-1.091	-1.114	3.37	3.898	*
chr06	21710001	21810000	-1.067	-1.118	3.353	3.874	*
chr06	21720001	21820000	-1.059	-1.105	3.372	3.9	*
chr06	21730001	21830000	-1.055	-1.097	3.406	3.932	*
chr06	21740001	21840000	-1.05	-1.064	3.409	3.921	*
chr06	21750001	21850000	-1.048	-1.062	3.358	3.854	*
chr06	21760001	21860000	-1.049	-1.064	3.33	3.806	*
chr06	21770001	21870000	-1.041	-1.049	3.3	3.766	*
chr06	21780001	21880000	-1.049	-1.058	3.262	3.729	*
chr06	21790001	21890000	-1.06	-1.072	3.223	3.695	*
chr06	21800001	21900000	-0.982	-1.059	3.264	3.732	*
chr06	21810001	21910000	-0.971	-1.041	3.256	3.731	*
chr06	21820001	21920000	-0.961	-1.04	3.22	3.693	*
chr06	21830001	21930000	-0.972	-1.052	3.24	3.719	*
chr06	21840001	21940000	-0.991	-1.088	3.232	3.772	*
chr06	21850001	21950000	-0.995	-1.105	3.126	3.868	*
chr06	22230001	22330000	3.321	-1.123	0.953	3.019
chr07	21540001	21640000	3.09	-0.714	0.71	3.596
chr07	21550001	21650000	3.135	-0.749	0.816	3.559
chr07	21560001	21660000	3.232	-0.746	0.891	3.584
chr07	21570001	21670000	3.335	-0.72	1.094	3.628
chr07	22500001	22600000	-0.839	-0.857	3.006	4.005	*
chr07	22510001	22610000	-0.837	-0.85	3.1	4.126	*
chr07	22520001	22620000	-0.837	-0.833	3.179	4.228	*
chr07	22530001	22630000	-0.825	-0.851	3.168	4.222	*
chr07	22540001	22640000	-0.829	-0.872	3.138	4.193	*
chr07	22550001	22650000	-0.915	-0.875	3.121	4.176	*
chr07	22560001	22660000	-0.908	-0.85	3.158	4.217	*
chr07	22570001	22670000	-0.847	-0.852	3.159	4.211	*
chr07	22580001	22680000	-0.815	-0.878	3.146	4.192	*
chr07	22600001	22700000	-0.867	-0.932	3.101	4.17	*
chr07	22610001	22710000	-0.824	-0.953	3.227	4.334	*
chr07	22620001	22720000	-0.824	-0.978	3.375	4.503	*
chr07	22630001	22730000	-0.818	-0.977	3.413	4.546	*
chr07	22640001	22740000	-0.8	-0.979	3.422	4.558	*
chr07	22650001	22750000	-0.796	-0.975	3.439	4.576	*
chr07	22660001	22760000	-0.754	-0.973	3.449	4.59	*
chr07	22670001	22770000	-0.746	-0.973	3.445	4.589	*
chr07	22680001	22780000	-0.776	-0.964	3.483	4.638	*
chr07	22690001	22790000	-0.77	-0.959	3.524	4.68	*
chr07	22700001	22800000	-0.755	-0.958	3.523	4.679	*
chr07	22710001	22810000	-0.768	-0.953	3.547	4.697	*
chr07	22720001	22820000	-0.796	-0.955	3.545	4.693	*
chr07	22730001	22830000	-0.813	-0.957	3.421	4.53	*
chr07	22740001	22840000	-0.823	-0.938	3.354	4.437	*
chr07	22750001	22850000	-0.797	-0.941	3.285	4.355	*
chr07	22760001	22860000	-0.882	-0.942	3.184	4.215	*
chr07	5040001	5140000	3.993	3.626	0.302	0.13		*
chr07	5050001	5150000	3.973	3.726	0.31	0.116		*
chr07	5060001	5160000	3.958	3.823	0.242	0.015		*
chr07	5070001	5170000	3.884	3.978	0.177	-0.061		*
chr07	5080001	5180000	3.762	4.002	0.186	-0.06		*
chr07	5090001	5190000	3.644	4.088	0.132	-0.196		*
chr07	5100001	5200000	3.553	4.13	0.14	-0.207		*
chr07	5110001	5210000	3.299	3.903	-0.03	-0.245		*
chr07	6020001	6120000	3.97	3.223	0.117	0.223		*
chr07	6030001	6130000	4.456	3.926	0.612	1.311		*
chr07	6040001	6140000	5.082	4.143	0.301	1.446		*
chr07	6050001	6150000	5.327	4.474	1.122	2.081		*
chr07	6060001	6160000	5.4	4.553	1.237	2.16		*
chr07	6070001	6170000	5.351	4.553	1.935	2.545		*
chr07	6080001	6180000	5.14	4.537	2.352	2.855		*
chr07	6090001	6190000	4.932	4.417	2.483	2.899		*
chr07	6100001	6200000	4.847	4.276	2.586	2.938		*
chr07	6110001	6210000	4.712	4.189	2.692	3.027		*	*
chr07	6120001	6220000	4.835	4.034	2.704	2.992		*	*
chr07	6130001	6230000	5.044	3.801	2.616	2.832		*	*
chr07	6140001	6240000	4.909	3.771	2.223	2.294		*	*
chr07	6150001	6250000	4.901	3.694	1.911	1.895		*
chr07	6160001	6260000	4.933	3.694	1.615	1.572		*
chr07	6170001	6270000	4.981	3.644	1.501	1.461		*
chr07	6180001	6280000	5.124	3.437	1.77	1.687		*
chr07	6190001	6290000	5.156	3.424	1.867	1.757		*
chr07	6200001	6300000	5.126	3.36	1.973	1.832		*
chr07	6210001	6310000	5.134	3.351	1.972	1.818		*
chr07	6220001	6320000	4.815	3.54	2.078	1.918		*
chr07	6230001	6330000	4.354	3.672	2.154	1.993		*
chr07	6240001	6340000	4.12	3.716	2.421	2.347		*
chr07	6250001	6350000	4.163	3.711	2.46	2.42		*
chr07	6260001	6360000	3.955	3.658	2.625	2.631		*
chr07	6270001	6370000	4.043	3.698	2.762	2.826		*
chr07	6280001	6380000	3.986	3.641	2.877	3.002		*	*
chr07	6290001	6390000	3.938	3.534	2.928	3.088		*	*
chr07	6300001	6400000	3.899	3.508	2.972	3.18		*	*
chr07	6310001	6410000	3.937	3.471	3.009	3.244	*	*	*
chr07	6320001	6420000	4.096	3.299	3.021	3.33	*	*	*
chr07	6330001	6430000	4.06	3.159	3.05	3.404	*	*	*
chr07	6340001	6440000	3.944	3.089	2.92	3.246		*	*
chr07	6350001	6450000	3.787	2.98	3	3.339	*		*
chr07	6360001	6460000	3.636	2.904	2.941	3.285
chr12	24130001	24230000	0.047	1.374	3.027	3.596	*
chr12	24140001	24240000	0.017	1.4	3.036	3.623	*
chr12	24150001	24250000	-0.01	1.157	3.065	3.655	*
chr12	24160001	24260000	-0.156	1.32	3.096	3.703	*
chr12	24170001	24270000	-0.177	1.456	3.12	3.73	*
chr12	24180001	24280000	-0.205	1.592	3.16	3.779	*
chr12	24190001	24290000	-0.254	1.684	3.137	3.751	*
chr12	24200001	24300000	-0.273	1.72	3.039	3.635	*
