# Supplementary material for: Genomic variation associated with local adaptation of weedy rice during de-domestication
Source: Nat Commun. 2017 May 24;8:15323. doi: 10.1038/ncomms15323 (PMC5477509; doi:10.1038/ncomms15323)
Supplement: Supplementary Data 5 — GO enrichment terms for putative novel genes of weedy rice relative to cultivated rice. [file ncomms15323-s6.xlsx]

## Sheet: Sheet1
Supplementary Data 5. GO enrichment terms for putative novel genes of weedy rice relative to their cultivated rice
Jiangsu1
GO term	Ontology	Description	Number in input list	Number in BG/Ref	p-value	FDR
GO:0002437	P	inflammatory response to antigenic stimulus	5	6	1.4e-07	6.4e-06
GO:0019724	P	B cell mediated immunity	5	6	1.4e-07	6.4e-06
GO:0002524	P	hypersensitivity	5	6	1.4e-07	6.4e-06
GO:0002252	P	immune effector process	5	6	1.4e-07	6.4e-06
GO:0006954	P	inflammatory response	5	6	1.4e-07	6.4e-06
GO:0002526	P	acute inflammatory response	5	6	1.4e-07	6.4e-06
GO:0016064	P	immunoglobulin mediated immune response	5	6	1.4e-07	6.4e-06
GO:0016068	P	type I hypersensitivity	5	6	1.4e-07	6.4e-06
GO:0002460	P	adaptive immune response based on somatic recombination of immune receptors built from immunoglobulin superfamily domains	5	6	1.4e-07	6.4e-06
GO:0002438	P	acute inflammatory response to antigenic stimulus	5	6	1.4e-07	6.4e-06
GO:0002449	P	lymphocyte mediated immunity	5	6	1.4e-07	6.4e-06
GO:0002443	P	leukocyte mediated immunity	5	6	1.4e-07	6.4e-06
GO:0002250	P	adaptive immune response	5	6	1.4e-07	6.4e-06
GO:0009611	P	response to wounding	6	22	1.2e-06	5.1e-05
GO:0006955	P	immune response	5	15	4.4e-06	0.00017
GO:0002376	P	immune system process	5	18	9.2e-06	0.00033
GO:0009605	P	response to external stimulus	6	34	1.1e-05	0.00038
GO:0004867	F	serine-type endopeptidase inhibitor activity	10	71	8.8e-08	2.8e-05
GO:0004866	F	endopeptidase inhibitor activity	10	97	1.2e-06	0.00015
GO:0030414	F	peptidase inhibitor activity	10	99	1.4e-06	0.00015
GO:0004857	F	enzyme inhibitor activity	12	186	1e-05	0.00084
GO:0030234	F	enzyme regulator activity	14	304	7e-05	0.0045
Guangdong1
GO term	Ontology	Description	Number in input list	Number in BG/Ref	p-value	FDR
GO:0019724	P	B cell mediated immunity	5	6	2.6e-06	0.00014
GO:0002437	P	inflammatory response to antigenic stimulus	5	6	2.6e-06	0.00014
GO:0002252	P	immune effector process	5	6	2.6e-06	0.00014
GO:0016064	P	immunoglobulin mediated immune response	5	6	2.6e-06	0.00014
GO:0006954	P	inflammatory response	5	6	2.6e-06	0.00014
GO:0002526	P	acute inflammatory response	5	6	2.6e-06	0.00014
GO:0002524	P	hypersensitivity	5	6	2.6e-06	0.00014
GO:0016068	P	type I hypersensitivity	5	6	2.6e-06	0.00014
GO:0002460	P	adaptive immune response based on somatic recombination of immune receptors built from immunoglobulin superfamily domains	5	6	2.6e-06	0.00014
GO:0002443	P	leukocyte mediated immunity	5	6	2.6e-06	0.00014
GO:0002438	P	acute inflammatory response to antigenic stimulus	5	6	2.6e-06	0.00014
GO:0002449	P	lymphocyte mediated immunity	5	6	2.6e-06	0.00014
GO:0002250	P	adaptive immune response	5	6	2.6e-06	0.00014
GO:0006955	P	immune response	6	15	5.7e-06	0.00029
GO:0002376	P	immune system process	6	18	1.3e-05	0.00064
GO:0009611	P	response to wounding	5	22	0.00033	0.015
GO:0030414	F	peptidase inhibitor activity	13	99	1.8e-06	0.001
GO:0004866	F	endopeptidase inhibitor activity	12	97	7.9e-06	0.0022
GO:0004867	F	serine-type endopeptidase inhibitor activity	10	71	1.6e-05	0.0031
GO:0004857	F	enzyme inhibitor activity	14	186	0.00023	0.033
Ningxia1
GO term	Ontology	Description	Number in input list	Number in BG/Ref	p-value	FDR
GO:0015979	P	photosynthesis	15	128	7.3e-08	6.6e-05
GO:0022900	P	electron transport chain	8	54	1.8e-05	0.0041
GO:0055114	P	oxidation reduction	8	54	1.8e-05	0.0041
GO:0006412	P	translation	36	865	1.6e-05	0.0041
GO:0009664	P	plant-type cell wall organization	6	33	7.5e-05	0.011
GO:0071669	P	plant-type cell wall organization or biogenesis	6	33	7.5e-05	0.011
GO:0006119	P	oxidative phosphorylation	10	113	9.9e-05	0.013
GO:0008152	P	metabolic process	289	12784	0.00024	0.028
GO:0016887	F	ATPase activity	27	505	2.9e-06	0.0017
GO:0042623	F	ATPase activity, coupled	22	395	1.3e-05	0.0038
GO:0017111	F	nucleoside-triphosphatase activity	38	947	2.1e-05	0.0041
GO:0003735	F	structural constituent of ribosome	26	568	5.5e-05	0.0051
GO:0016818	F	hydrolase activity, acting on acid anhydrides, in phosphorus-containing anhydrides	38	995	5.7e-05	0.0051
GO:0016462	F	pyrophosphatase activity	38	993	5.5e-05	0.0051
GO:0042625	F	ATPase activity, coupled to transmembrane movement of ions	12	153	6.1e-05	0.0051
GO:0016817	F	hydrolase activity, acting on acid anhydrides	38	1012	8e-05	0.0052
GO:0042626	F	ATPase activity, coupled to transmembrane movement of substances	14	212	8.9e-05	0.0052
GO:0043492	F	ATPase activity, coupled to movement of substances	14	212	8.9e-05	0.0052
GO:0046961	F	proton-transporting ATPase activity, rotational mechanism	8	76	0.00016	0.0082
GO:0004289	F	subtilase activity	9	98	0.00017	0.0082
GO:0016820	F	hydrolase activity, acting on acid anhydrides, catalyzing transmembrane movement of substances	14	229	0.00019	0.0086
GO:0005198	F	structural molecule activity	27	659	0.00023	0.0096
GO:0015405	F	P-P-bond-hydrolysis-driven transmembrane transporter activity	14	246	0.00038	0.014
GO:0015399	F	primary active transmembrane transporter activity	14	246	0.00038	0.014
GO:0003954	F	NADH dehydrogenase activity	5	33	0.00064	0.016
GO:0019829	F	cation-transporting ATPase activity	8	90	0.00047	0.016
GO:0022890	F	inorganic cation transmembrane transporter activity	14	255	0.00053	0.016
GO:0030170	F	pyridoxal phosphate binding	12	197	0.00055	0.016
GO:0070279	F	vitamin B6 binding	12	197	0.00055	0.016
GO:0016655	F	oxidoreductase activity, acting on NADH or NADPH, quinone or similar compound as acceptor	5	33	0.00064	0.016
GO:0008137	F	NADH dehydrogenase (ubiquinone) activity	5	33	0.00064	0.016
GO:0050136	F	NADH dehydrogenase (quinone) activity	5	33	0.00064	0.016
GO:0016651	F	oxidoreductase activity, acting on NADH or NADPH	6	53	0.00075	0.018
GO:0015078	F	hydrogen ion transmembrane transporter activity	10	152	0.0009	0.02
GO:0015077	F	monovalent inorganic cation transmembrane transporter activity	11	201	0.0021	0.045
GO:0042802	F	identical protein binding	6	67	0.0023	0.048
GO:0046933	F	hydrogen ion transporting ATP synthase activity, rotational mechanism	6	68	0.0025	0.05
GO:0009579	C	thylakoid	16	88	9.1e-11	1.3e-08
GO:0034357	C	photosynthetic membrane	14	84	3.7e-09	2.3e-07
GO:0032991	C	macromolecular complex	72	1795	4.8e-09	2.3e-07
GO:0009521	C	photosystem	13	74	7.5e-09	2.7e-07
GO:0009539	C	photosystem II reaction center	6	6	3.2e-08	9.4e-07
GO:0009523	C	photosystem II	8	44	4.7e-06	0.00011
GO:0043234	C	protein complex	42	1068	1.2e-05	0.00026
GO:0044424	C	intracellular part	116	4171	2.2e-05	0.0004
GO:0043232	C	intracellular non-membrane-bounded organelle	36	894	3.2e-05	0.00045
GO:0043229	C	intracellular organelle	95	3299	3.7e-05	0.00045
GO:0043228	C	non-membrane-bounded organelle	36	894	3.2e-05	0.00045
GO:0043226	C	organelle	95	3299	3.7e-05	0.00045
GO:0005622	C	intracellular	134	5067	4.8e-05	0.0005
GO:0044425	C	membrane part	47	1327	4.8e-05	0.0005
GO:0005840	C	ribosome	26	570	5.8e-05	0.00057
GO:0044464	C	cell part	186	7550	7.5e-05	0.00064
GO:0005623	C	cell	186	7550	7.5e-05	0.00064
GO:0016469	C	proton-transporting two-sector ATPase complex	9	115	0.00051	0.0041
GO:0030529	C	ribonucleoprotein complex	26	664	0.00056	0.0043
GO:0044446	C	intracellular organelle part	29	811	0.0011	0.0076
GO:0044422	C	organelle part	29	811	0.0011	0.0076
GO:0044444	C	cytoplasmic part	40	1273	0.0016	0.01
GO:0033279	C	ribosomal subunit	7	111	0.0063	0.04
GO:0016020	C	membrane	71	2807	0.0082	0.049
Liaoning1
GO term	Ontology	Description	Number in input list	Number in BG/Ref	p-value	FDR
GO:0006412	P	translation	49	865	1.3e-12	1e-09
GO:0015979	P	photosynthesis	16	128	2.8e-09	1.1e-06
GO:0022900	P	electron transport chain	10	54	1e-07	1.9e-05
GO:0055114	P	oxidation reduction	10	54	1e-07	1.9e-05
GO:0006119	P	oxidative phosphorylation	13	113	2.1e-07	3.1e-05
GO:0006091	P	generation of precursor metabolites and energy	21	352	1.6e-06	0.0002
GO:0022904	P	respiratory electron transport chain	7	40	1.2e-05	0.0011
GO:0042773	P	ATP synthesis coupled electron transport	7	40	1.2e-05	0.0011
GO:0010467	P	gene expression	87	3283	3.6e-05	0.0031
GO:0019684	P	photosynthesis, light reaction	7	57	9.3e-05	0.007
GO:0034645	P	cellular macromolecule biosynthetic process	85	3386	0.00026	0.016
GO:0009059	P	macromolecule biosynthetic process	85	3393	0.00027	0.016
GO:0042775	P	mitochondrial ATP synthesis coupled electron transport	5	30	0.00027	0.016
GO:0044249	P	cellular biosynthetic process	99	4144	0.00043	0.022
GO:0009058	P	biosynthetic process	105	4447	0.00043	0.022
GO:0006818	P	hydrogen transport	9	130	0.00056	0.025
GO:0045333	P	cellular respiration	7	79	0.00059	0.025
GO:0015992	P	proton transport	9	130	0.00056	0.025
GO:0006118	P	electron transport	37	1245	0.001	0.04
GO:0003735	F	structural constituent of ribosome	41	568	7e-14	3.3e-11
GO:0005198	F	structural molecule activity	41	659	6e-12	1.4e-09
GO:0003954	F	NADH dehydrogenase activity	6	33	4.2e-05	0.0029
GO:0050136	F	NADH dehydrogenase (quinone) activity	6	33	4.2e-05	0.0029
GO:0008137	F	NADH dehydrogenase (ubiquinone) activity	6	33	4.2e-05	0.0029
GO:0016655	F	oxidoreductase activity, acting on NADH or NADPH, quinone or similar compound as acceptor	6	33	4.2e-05	0.0029
GO:0045156	F	electron transporter, transferring electrons within the cyclic electron transport pathway of photosynthesis activity	5	16	2e-05	0.0029
GO:0016651	F	oxidoreductase activity, acting on NADH or NADPH	7	53	6.1e-05	0.0037
GO:0009055	F	electron carrier activity	14	281	0.00048	0.026
GO:0016820	F	hydrolase activity, acting on acid anhydrides, catalyzing transmembrane movement of substances	12	229	0.00079	0.038
GO:0033279	C	ribosomal subunit	23	111	7e-17	9e-15
GO:0015935	C	small ribosomal subunit	18	68	4.2e-15	2.7e-13
GO:0005840	C	ribosome	41	570	7.8e-14	3.4e-12
GO:0032991	C	macromolecular complex	76	1795	1.4e-12	4.6e-11
GO:0030529	C	ribonucleoprotein complex	41	664	7.5e-12	2e-10
GO:0043232	C	intracellular non-membrane-bounded organelle	46	894	1.3e-10	2.5e-09
GO:0043228	C	non-membrane-bounded organelle	46	894	1.3e-10	2.5e-09
GO:0009579	C	thylakoid	14	88	1.7e-09	2.8e-08
GO:0044444	C	cytoplasmic part	54	1273	2.6e-09	3.7e-08
GO:0009521	C	photosystem	12	74	2.1e-08	2.7e-07
GO:0034357	C	photosynthetic membrane	12	84	7.2e-08	8.5e-07
GO:0044446	C	intracellular organelle part	36	811	4.2e-07	4.2e-06
GO:0044422	C	organelle part	36	811	4.2e-07	4.2e-06
GO:0005737	C	cytoplasm	58	1693	7.5e-07	6.9e-06
GO:0009522	C	photosystem I	6	23	7.1e-06	6.2e-05
GO:0044424	C	intracellular part	98	4171	0.00078	0.0063
GO:0016469	C	proton-transporting two-sector ATPase complex	8	115	0.0011	0.0083
GO:0015934	C	large ribosomal subunit	5	43	0.0012	0.0086
GO:0009523	C	photosystem II	5	44	0.0013	0.0089
GO:0043234	C	protein complex	32	1068	0.0019	0.012
GO:0005622	C	intracellular	112	5067	0.0025	0.016
GO:0043229	C	intracellular organelle	77	3299	0.0033	0.019
GO:0043226	C	organelle	77	3299	0.0033	0.019
GO:0044425	C	membrane part	36	1327	0.0049	0.027
