# Supplementary material for: Genomic variation associated with local adaptation of weedy rice during de-domestication
Source: Nat Commun. 2017 May 24;8:15323. doi: 10.1038/ncomms15323 (PMC5477509; doi:10.1038/ncomms15323)
Supplement: Supplementary Data 6 — Allele frequency differentiation (AFD) of standing and new SNPs for japonica and indica weedy rice, respectively. [file ncomms15323-s7.xlsx]

## Sheet: Sheet1
Supplementary Data 6. Allele frequency difference (AFD) of standing and new SNPs for japonica and indica weedy rice, respectively.
LN1
	all SNPs				pre-existing (standing) SNPs in TEJ				SNPs not found in TEJ
AFD	whole genome (1153867)		selected regions (65679)		whole genome (1065437)		selected regions (58864)		whole genome (88430)		selected regions (6815)
	Number	Percent	Number	Percent	Number	Percent	Number	Percent	Number	Percent	Number	Percent
0.7~0.75	21483	0.0186183	855	0.0130179	21469	0.0201504	850	0.0144401	14	0.000158317	5	0.000733676
0.75~0.8	17778	0.0154073	806	0.0122718	17737	0.0166476	801	0.0136076	41	0.000463644	5	0.000733676
0.8~0.85	13926	0.012069	2610	0.0397387	13731	0.0128877	2596	0.0441017	195	0.00220513	14	0.00205429
0.85~0.9	15028	0.013024	8412	0.128077	14999	0.0140778	8397	0.142651	29	0.000327943	15	0.00220103
0.9~0.95	27161	0.0235391	22616	0.344341	26615	0.0249804	22447	0.381337	546	0.00617438	169	0.0247982
0.95~1	3075	0.00266495	1637	0.0249243	3070	0.00288145	1636	0.0277929	5	5.65419e-05	1	0.000146735
Total	98451	0.0853227	36936	0.562372	97621	0.0916253	36727	0.62393	830	0.00938595	209	0.0306676
NX1
	all SNPs				pre-existing (standing) SNPs in TEJ				SNPs not found in TEJ
AFD	whole genome (1031488)		selected regions (51362)		whole genome (986919)		selected regions (48838)		whole genome (44569)		selected regions (2524)
	Number	Percent	Number	Percent	Number	Percent	Number	Percent	Number	Percent	Number	Percent
0.7~0.75	21719	0.021056	6103	0.118823	21701	0.0219886	6099	0.124882	18	0.000403868	4	0.00158479
0.75~0.8	20860	0.0202232	7262	0.141389	20846	0.0211223	7262	0.148696	14	0.00031412	0	0
0.8~0.85	9968	0.00966371	2627	0.0511468	9967	0.0100991	2627	0.0537901	1	2.24371e-05	0	0
0.85~0.9	6120	0.00593318	2951	0.0574549	6119	0.0062001	2951	0.0604243	1	2.24371e-05	0	0
0.9~0.95	835	0.00080951	561	0.0109225	834	0.000845054	560	0.0114665	1	2.24371e-05	1	0.000396197
0.95~1	5	4.84737e-06	4	7.78786e-05	5	5.06627e-06	4	8.19034e-05	0	0	0	0
Total	59507	0.0576904	19508	0.379814	59472	0.0602603	19503	0.399341	35	0.000785299	5	0.00198098
GD1
	all SNPs				pre-existing (standing) SNPs in IND				SNPs not found in IND
AFD	whole genome (4066648)		selected regions (132684)		whole genome (3982418)		selected regions (127289)		whole genome (84230)		selected regions (5395)
	Number	Percent	Number	Percent	Number	Percent	Number	Percent	Number	Percent	Number	Percent
0.7~0.75	19219	0.00472601	5013	0.0377815	18170	0.00456255	4939	0.0388015	1049	0.012454	74	0.0137164
0.75~0.8	8459	0.00208009	2896	0.0218263	7907	0.00198548	2589	0.0203395	552	0.00655348	307	0.0569045
0.8~0.85	6756	0.00166132	4324	0.0325887	5957	0.00149582	3713	0.0291698	799	0.00948593	611	0.113253
0.85~0.9	3362	0.000826725	2674	0.0201531	3057	0.000767624	2382	0.0187133	305	0.00362104	292	0.0541242
0.9~0.95	2324	0.000571478	1922	0.0144855	2268	0.000569503	1922	0.0150995	56	0.000664846	0	0
0.95~1	1678	0.000412625	1595	0.012021	1678	0.000421352	1595	0.0125305	0	0	0	0
Total	41798	0.0102782	18424	0.138856	39037	0.00980234	17140	0.134654	2761	0.0327793	1284	0.237998
JS1
	all SNPs				pre-existing (standing) SNPs in IND				SNPs not found in IND
AFD	whole genome (4196236)		selected regions (86625)		whole genome (4078201)		selected regions (81492)		whole genome (118035)		selected regions (5133)
	Number	Percent	Number	Percent	Number	Percent	Number	Percent	Number	Percent	Number	Percent
0.7~0.75	16382	0.00390397	4652	0.0537027	15400	0.00377617	4588	0.0563	982	0.00831957	64	0.0124683
0.75~0.8	8994	0.00214335	2791	0.0322193	4574	0.00112157	1465	0.0179772	4420	0.0374465	1326	0.258328
0.8~0.85	2534	0.000603875	1528	0.0176392	2534	0.000621352	1528	0.0187503	0	0	0	0
0.85~0.9	350	8.34081e-05	301	0.00347475	350	8.58222e-05	301	0.00369361	0	0	0	0
0.9~0.95	322	7.67354e-05	322	0.00371717	322	7.89564e-05	322	0.00395131	0	0	0	0
0.95~1	0	0	0	0	0	0	0	0	0	0	0	0
Total	28582	0.00681134	9594	0.110753	23180	0.00568388	8204	0.100672	5402	0.0457661	1390	0.270797
