# Supplementary material for: Genomic variation associated with local adaptation of weedy rice during de-domestication
Source: Nat Commun. 2017 May 24;8:15323. doi: 10.1038/ncomms15323 (PMC5477509; doi:10.1038/ncomms15323)
Supplement: Supplementary Data 7 — Non-synonymous SNPs with high allele frequency difference (>0.7) between weedy rice and cultivated rice [file ncomms15323-s8.xlsx]

## Sheet: Sheet1
Supplementary Data 7. Non-synonymous SNPs with high allele frequency difference (>0.7) between weedy rice and cultivated rice
For standing variations, only non-synonymous SNPs locating in functionally characterized genes (Yamamoto et al. 2012) are shown.
GD1 STANDING
Chromosome	Position	AFD*	type	Effect	GeneID	Pfam	Gene name	Function type	Gene function
7	6062532	0.932	NON_SYNONYMOUS_CODING	MODERATE	LOC_Os07g11020	PF14215(bHLH-MYC and R2R3-MYB transcription factors N-terminal)	qSD7-1/qPC7	Morphological trait	Seed dormancy. Red pericarp.
7	6066392	0.932	NON_SYNONYMOUS_CODING	MODERATE	LOC_Os07g11020	PF14215(bHLH-MYC and R2R3-MYB transcription factors N-terminal)	qSD7-1/qPC7	Morphological trait	Seed dormancy. Red pericarp.
7	6066856	0.932	NON_SYNONYMOUS_CODING	MODERATE	LOC_Os07g11020	PF14215(bHLH-MYC and R2R3-MYB transcription factors N-terminal)	qSD7-1/qPC7	Morphological trait	Seed dormancy. Red pericarp.
8	24644348	0.896	NON_SYNONYMOUS_CODING	MODERATE	LOC_Os08g38990	PF03106(WRKY DNA -binding domain)	WRKY30	Resistance or Tolerance	Resistance to Magnaporthe grisea and Rhizoctonia solani. Regulation of JA level.
8	24644726	0.887	NON_SYNONYMOUS_CODING	MODERATE	LOC_Os08g38990	PF03106(WRKY DNA -binding domain)	WRKY30	Resistance or Tolerance	Resistance to Magnaporthe grisea and Rhizoctonia solani. Regulation of JA level.
8	24645341	0.887	NON_SYNONYMOUS_CODING	MODERATE	LOC_Os08g38990	PF03106(WRKY DNA -binding domain)	WRKY30	Resistance or Tolerance	Resistance to Magnaporthe grisea and Rhizoctonia solani. Regulation of JA level.
8	24645997	0.887	NON_SYNONYMOUS_CODING	MODERATE	LOC_Os08g38990	PF03106(WRKY DNA -binding domain)	WRKY30	Resistance or Tolerance	Resistance to Magnaporthe grisea and Rhizoctonia solani. Regulation of JA level.
1	38382243	0.879	NON_SYNONYMOUS_CODING	MODERATE	LOC_Os01g66100	PF14226(non-haem dioxygenase in morphine synthesis N-terminal)|PF03171(2OG-Fe(II) oxygenase superfamily)	sd1	Morphological trait	Semi-dwarf. Gibberellin biosynthesis.
7	18625407	0.796	NON_SYNONYMOUS_CODING	MODERATE	LOC_Os07g31450		chr729	Physiological trait	Dwarfism. Narrowed leaf. Panicle branching. Chlorophyll content. Chromatin modification.
7	18625510	0.796	NON_SYNONYMOUS_CODING	MODERATE	LOC_Os07g31450		chr729	Physiological trait	Dwarfism. Narrowed leaf. Panicle branching. Chlorophyll content. Chromatin modification.
7	18626613	0.796	NON_SYNONYMOUS_CODING	MODERATE	LOC_Os07g31450		chr729	Physiological trait	Dwarfism. Narrowed leaf. Panicle branching. Chlorophyll content. Chromatin modification.
7	18633853	0.796	NON_SYNONYMOUS_CODING	MODERATE	LOC_Os07g31450		chr729	Physiological trait	Dwarfism. Narrowed leaf. Panicle branching. Chlorophyll content. Chromatin modification.
7	18635164	0.796	NON_SYNONYMOUS_CODING	MODERATE	LOC_Os07g31450		chr729	Physiological trait	Dwarfism. Narrowed leaf. Panicle branching. Chlorophyll content. Chromatin modification.
7	8495770	0.791	NON_SYNONYMOUS_CODING	MODERATE	LOC_Os07g14850	PF03552(Cellulose synthase)	CESA6	Morphological trait	O.glaberrima Dwarfism to Rice tungro sperical virus (RTVS) infection
1	38381721	0.78	NON_SYNONYMOUS_CODING	MODERATE	LOC_Os01g66100	PF14226(non-haem dioxygenase in morphine synthesis N-terminal)|PF03171(2OG-Fe(II) oxygenase superfamily)	sd1	Morphological trait	Semi-dwarf. Gibberellin biosynthesis.
7	18334922	0.777	NON_SYNONYMOUS_CODING	MODERATE	LOC_Os07g30970	PF00334(Nucleoside diphosphate kinase)	NDP kinase	Morphological trait	Coleoptile elongation.
7	18336080	0.777	NON_SYNONYMOUS_CODING	MODERATE	LOC_Os07g30970	PF00334(Nucleoside diphosphate kinase)	NDP kinase	Morphological trait	Coleoptile elongation.
6	6726986	0.774	NON_SYNONYMOUS_CODING	MODERATE	LOC_Os06g12400	PF00628(PHD-finger)|PF00046(Homeobox domain)	HOX1a	Morphological trait	Elongation of uppermost internode. Gibberellin sensitivity.
6	6727312	0.774	NON_SYNONYMOUS_CODING	MODERATE	LOC_Os06g12400	PF00628(PHD-finger)|PF00046(Homeobox domain)	HOX1a	Morphological trait	Elongation of uppermost internode. Gibberellin sensitivity.
6	6731470	0.774	NON_SYNONYMOUS_CODING	MODERATE	LOC_Os06g12400	PF00628(PHD-finger)|PF00046(Homeobox domain)	HOX1a	Morphological trait	Elongation of uppermost internode. Gibberellin sensitivity.
6	22793862	0.768	NON_SYNONYMOUS_CODING	MODERATE	LOC_Os06g38470	PF00850(Histone deacetylase domain)	OsHDAC1	Others	Pleiotropic developmental defect. Chromatin modification.
6	6748314	0.765	NON_SYNONYMOUS_CODING	MODERATE	LOC_Os06g12450	PF08323(Starch synthase catalytic domain)|PF00534(Glycosyl transferases group 1)	ALK	Physiological trait	Gelatinization temperature. Gel consistency.
7	18719937	0.752	NON_SYNONYMOUS_CODING	MODERATE	LOC_Os07g31540		CrtintP1	Resistance or Tolerance	Cold tolerance.
7	23796212	0.746	NON_SYNONYMOUS_CODING	MODERATE	LOC_Os07g39700		Sdr4	Physiological trait	Seed dormancy.
9	16465421	0.735	NON_SYNONYMOUS_CODING	MODERATE	LOC_Os09g27060		OsDDM1a	Others	&quot;Dwarfism, DNA methylation&quot;
9	17289680	0.726	NON_SYNONYMOUS_CODING	MODERATE	LOC_Os09g28400	PF00128(Alpha amylase, catalytic domain)|PF07821(Alpha-amylase C-terminal beta-sheet domain)	Amy3A	Physiological trait	Seed starch content. High temperature-triggered grain chalkiness.
9	16786016	0.718	NON_SYNONYMOUS_CODING	MODERATE	LOC_Os09g27620	PF00628(PHD-finger)	TMS 9-1(OsMS1)	Physiological trait	pollen fertility
9	16786324	0.718	NON_SYNONYMOUS_CODING	MODERATE	LOC_Os09g27620	PF00628(PHD-finger)	TMS 9-1(OsMS1)	Physiological trait	pollen fertility
9	16786423	0.718	NON_SYNONYMOUS_CODING	MODERATE	LOC_Os09g27620	PF00628(PHD-finger)	TMS 9-1(OsMS1)	Physiological trait	pollen fertility
9	16885480	0.718	NON_SYNONYMOUS_CODING	MODERATE	LOC_Os09g27750	PF03171(2OG-Fe(II) oxygenase superfamily)|PF14226(non-haem dioxygenase in morphine synthesis N-terminal)	aco1	Morphological trait	Internode elongation.
9	16885691	0.718	NON_SYNONYMOUS_CODING	MODERATE	LOC_Os09g27750	PF03171(2OG-Fe(II) oxygenase superfamily)|PF14226(non-haem dioxygenase in morphine synthesis N-terminal)	aco1	Morphological trait	Internode elongation.
9	17189810	0.718	NON_SYNONYMOUS_CODING	MODERATE	LOC_Os09g28310	PF00170(bZIP transcription factor)	OsbZIP72	Resistance or Tolerance	Drought tolerance. ABA sensitivity.
9	17350331	0.718	NON_SYNONYMOUS_CODING	MODERATE	LOC_Os09g28520		SG1	Morphological trait	Culm and rachis internode elongation. Seed development. Cell proliferation. Leaf angle. Brassinolide sensitivity.
GD1 NEW
Chromosome	Position	AFD*	type	Effect	GeneID	Pfam	Gene name	Function type	Gene function
4	34047881	0.921	NON_SYNONYMOUS_CODING	MODERATE	LOC_Os04g57530	PF13837(Myb/SANT-like DNA-binding domain)	sh4	Morphological trait	Seed shattering.
7	7732217	0.895	NON_SYNONYMOUS_CODING	MODERATE	LOC_Os07g13500
7	7633591	0.868	NON_SYNONYMOUS_CODING	MODERATE	LOC_Os07g13280	PF00076(RNA recognition motif. (a.k.a. RRM, RBD, or RNP domain))
7	7669069	0.868	NON_SYNONYMOUS_CODING	MODERATE	LOC_Os07g13380	PF05498(Rapid ALkalinization Factor (RALF))
7	7721047	0.868	STOP_GAINED	HIGH	LOC_Os07g13460	PF03159(XRN 5'-3' exonuclease N-terminus)|PF10536(Plant mobile domain)
7	7723080	0.868	NON_SYNONYMOUS_CODING	MODERATE	LOC_Os07g13480
7	7724147	0.868	NON_SYNONYMOUS_CODING	MODERATE	LOC_Os07g13480
7	7728342	0.868	NON_SYNONYMOUS_CODING	MODERATE	LOC_Os07g13490	PF12274(Protein of unknown function (DUF3615))
7	7738581	0.868	NON_SYNONYMOUS_CODING	MODERATE	LOC_Os07g13520
7	7738842	0.868	NON_SYNONYMOUS_CODING	MODERATE	LOC_Os07g13520
7	17172060	0.868	NON_SYNONYMOUS_CODING	MODERATE	LOC_Os07g29300
7	17172096	0.868	NON_SYNONYMOUS_CODING	MODERATE	LOC_Os07g29300
7	17172189	0.868	NON_SYNONYMOUS_CODING	MODERATE	LOC_Os07g29300
7	7665767	0.842	NON_SYNONYMOUS_CODING	MODERATE	LOC_Os07g13360
7	8530558	0.842	NON_SYNONYMOUS_CODING	MODERATE	LOC_Os07g14910
7	8543672	0.842	NON_SYNONYMOUS_CODING	MODERATE	LOC_Os07g14930
7	8600191	0.842	NON_SYNONYMOUS_CODING	MODERATE	LOC_Os07g15000
7	8602942	0.842	NON_SYNONYMOUS_CODING	MODERATE	LOC_Os07g15010
7	8759244	0.842	STOP_GAINED	HIGH	LOC_Os07g15200
7	8775079	0.842	STOP_GAINED	HIGH	LOC_Os07g15220
7	8786741	0.842	NON_SYNONYMOUS_CODING	MODERATE	LOC_Os07g15240
7	8825094	0.842	NON_SYNONYMOUS_CODING	MODERATE	LOC_Os07g15300
7	8874496	0.842	NON_SYNONYMOUS_CODING	MODERATE	LOC_Os07g15370	PF01566(Natural resistance-associated macrophage protein)	Nramp5	Resistance or Tolerance	Manganese and cadmium uptake. Growth retardation.
7	8882182	0.842	NON_SYNONYMOUS_CODING	MODERATE	LOC_Os07g15380
7	8882191	0.842	NON_SYNONYMOUS_CODING	MODERATE	LOC_Os07g15380
7	8897779	0.842	NON_SYNONYMOUS_CODING	MODERATE	LOC_Os07g15400
7	7665899	0.816	NON_SYNONYMOUS_CODING	MODERATE	LOC_Os07g13360
4	33972537	0.789	NON_SYNONYMOUS_CODING	MODERATE	LOC_Os04g57400	PF01636(Phosphotransferase enzyme family)
4	33977304	0.789	NON_SYNONYMOUS_CODING	MODERATE	LOC_Os04g57410	PF01636(Phosphotransferase enzyme family)
4	33977311	0.789	NON_SYNONYMOUS_CODING	MODERATE	LOC_Os04g57410	PF01636(Phosphotransferase enzyme family)
4	33978116	0.789	NON_SYNONYMOUS_CODING	MODERATE	LOC_Os04g57410	PF01636(Phosphotransferase enzyme family)
4	33978404	0.789	STOP_LOST	HIGH	LOC_Os04g57410	PF01636(Phosphotransferase enzyme family)
4	33981871	0.789	NON_SYNONYMOUS_CODING	MODERATE	LOC_Os04g57420	PF02453(Reticulon)
4	33987064	0.789	NON_SYNONYMOUS_CODING	MODERATE	LOC_Os04g57430	PF13504(Leucine rich repeat)
4	34024415	0.789	NON_SYNONYMOUS_CODING	MODERATE	LOC_Os04g57500	PF01148(Cytidylyltransferase family)
4	34026603	0.789	NON_SYNONYMOUS_CODING	MODERATE	LOC_Os04g57510	PF03016(Exostosin family)
4	34031373	0.789	NON_SYNONYMOUS_CODING	MODERATE	LOC_Os04g57520	PF00789(UBX domain)|PF13899(Thioredoxin-like)
4	34031385	0.789	NON_SYNONYMOUS_CODING	MODERATE	LOC_Os04g57520	PF00789(UBX domain)|PF13899(Thioredoxin-like)
5	26632342	0.789	NON_SYNONYMOUS_CODING	MODERATE	LOC_Os05g46030	PF00612(IQ calmodulin-binding motif)|PF00063(Myosin head (motor domain))|PF02736(Myosin N-terminal SH3-like domain)|PF01843(DIL domain)
1	40399805	0.763	NON_SYNONYMOUS_CODING	MODERATE	LOC_Os01g69910	PF12796(Ankyrin repeats (3 copies))
1	40465398	0.763	NON_SYNONYMOUS_CODING	MODERATE	LOC_Os01g69970	PF00400(WD domain, G-beta repeat)
4	33971721	0.763	NON_SYNONYMOUS_CODING	MODERATE	LOC_Os04g57400	PF01636(Phosphotransferase enzyme family)
1	11258681	0.737	NON_SYNONYMOUS_CODING	MODERATE	LOC_Os01g19850	PF00324(Amino acid permease)
1	11696465	0.737	NON_SYNONYMOUS_CODING	MODERATE	LOC_Os01g20940	PF00782(Dual specificity phosphatase, catalytic domain)|PF09192(Actin-fragmin kinase, catalytic)
7	5770054	0.737	NON_SYNONYMOUS_CODING	MODERATE	LOC_Os07g10620	PF04862(Protein of unknown function, DUF642)
7	17264936	0.737	NON_SYNONYMOUS_CODING	MODERATE	LOC_Os07g29400
7	21366833	0.737	NON_SYNONYMOUS_CODING	MODERATE	LOC_Os07g35670
7	21366920	0.737	STOP_GAINED	HIGH	LOC_Os07g35670
8	20598773	0.737	NON_SYNONYMOUS_CODING	MODERATE	LOC_Os08g33150	PF00249(Myb-like DNA-binding domain)
1	6002998	0.711	NON_SYNONYMOUS_CODING	MODERATE	LOC_Os01g11210
7	5769476	0.711	NON_SYNONYMOUS_CODING	MODERATE	LOC_Os07g10620	PF04862(Protein of unknown function, DUF642)
7	5774487	0.711	NON_SYNONYMOUS_CODING	MODERATE	LOC_Os07g10630	PF13855(Leucine rich repeat)|PF00560(Leucine Rich Repeat)|PF00069(Protein kinase domain)
7	5776221	0.711	NON_SYNONYMOUS_CODING	MODERATE	LOC_Os07g10630	PF13855(Leucine rich repeat)|PF00560(Leucine Rich Repeat)|PF00069(Protein kinase domain)
7	5785468	0.711	NON_SYNONYMOUS_CODING	MODERATE	LOC_Os07g10650
7	5785508	0.711	NON_SYNONYMOUS_CODING	MODERATE	LOC_Os07g10650
7	5801534	0.711	NON_SYNONYMOUS_CODING	MODERATE	LOC_Os07g10680	PF00295(Glycosyl hydrolases family 28)
7	19063749	0.711	NON_SYNONYMOUS_CODING	MODERATE	LOC_Os07g32070
7	21103689	0.711	NON_SYNONYMOUS_CODING	MODERATE	LOC_Os07g35260	PF00069(Protein kinase domain)
7	21263184	0.711	NON_SYNONYMOUS_CODING	MODERATE	LOC_Os07g35530
7	21365179	0.711	NON_SYNONYMOUS_CODING	MODERATE	LOC_Os07g35660	PF01657(Salt stress response/antifungal)|PF00069(Protein kinase domain)
7	21367490	0.711	NON_SYNONYMOUS_CODING	MODERATE	LOC_Os07g35680	PF01657(Salt stress response/antifungal)|PF00069(Protein kinase domain)
7	21367586	0.711	NON_SYNONYMOUS_CODING	MODERATE	LOC_Os07g35680	PF01657(Salt stress response/antifungal)|PF00069(Protein kinase domain)
7	21377397	0.711	NON_SYNONYMOUS_CODING	MODERATE	LOC_Os07g35690	PF01657(Salt stress response/antifungal)|PF07714(Protein tyrosine kinase)
7	21378256	0.711	NON_SYNONYMOUS_CODING	MODERATE	LOC_Os07g35690	PF01657(Salt stress response/antifungal)|PF07714(Protein tyrosine kinase)
7	21379227	0.711	NON_SYNONYMOUS_CODING	MODERATE	LOC_Os07g35690	PF01657(Salt stress response/antifungal)|PF07714(Protein tyrosine kinase)
7	21379249	0.711	NON_SYNONYMOUS_CODING	MODERATE	LOC_Os07g35690	PF01657(Salt stress response/antifungal)|PF07714(Protein tyrosine kinase)
7	21379254	0.711	NON_SYNONYMOUS_CODING	MODERATE	LOC_Os07g35690	PF01657(Salt stress response/antifungal)|PF07714(Protein tyrosine kinase)
7	21379515	0.711	STOP_GAINED	HIGH	LOC_Os07g35690	PF01657(Salt stress response/antifungal)|PF07714(Protein tyrosine kinase)
7	21408092	0.711	NON_SYNONYMOUS_CODING	MODERATE	LOC_Os07g35740	PF01657(Salt stress response/antifungal)|PF07714(Protein tyrosine kinase)
7	21409976	0.711	NON_SYNONYMOUS_CODING	MODERATE	LOC_Os07g35740	PF01657(Salt stress response/antifungal)|PF07714(Protein tyrosine kinase)
7	21433892	0.711	NON_SYNONYMOUS_CODING	MODERATE	LOC_Os07g35790	PF07714(Protein tyrosine kinase)|PF01657(Salt stress response/antifungal)
7	21434429	0.711	NON_SYNONYMOUS_CODING	MODERATE	LOC_Os07g35790	PF07714(Protein tyrosine kinase)|PF01657(Salt stress response/antifungal)
7	21434934	0.711	NON_SYNONYMOUS_CODING	MODERATE	LOC_Os07g35790	PF07714(Protein tyrosine kinase)|PF01657(Salt stress response/antifungal)
7	21435752	0.711	NON_SYNONYMOUS_CODING	MODERATE	LOC_Os07g35790	PF07714(Protein tyrosine kinase)|PF01657(Salt stress response/antifungal)
7	21435755	0.711	NON_SYNONYMOUS_CODING	MODERATE	LOC_Os07g35790	PF07714(Protein tyrosine kinase)|PF01657(Salt stress response/antifungal)
7	21436022	0.711	NON_SYNONYMOUS_CODING	MODERATE	LOC_Os07g35790	PF07714(Protein tyrosine kinase)|PF01657(Salt stress response/antifungal)
7	21436027	0.711	NON_SYNONYMOUS_CODING	MODERATE	LOC_Os07g35790	PF07714(Protein tyrosine kinase)|PF01657(Salt stress response/antifungal)
7	21436028	0.711	NON_SYNONYMOUS_CODING	MODERATE	LOC_Os07g35790	PF07714(Protein tyrosine kinase)|PF01657(Salt stress response/antifungal)
7	21436258	0.711	NON_SYNONYMOUS_CODING	MODERATE	LOC_Os07g35790	PF07714(Protein tyrosine kinase)|PF01657(Salt stress response/antifungal)
7	21436556	0.711	NON_SYNONYMOUS_CODING	MODERATE	LOC_Os07g35790	PF07714(Protein tyrosine kinase)|PF01657(Salt stress response/antifungal)
7	21468603	0.711	NON_SYNONYMOUS_CODING	MODERATE	LOC_Os07g35870	PF00010(Helix-loop-helix DNA-binding domain)
7	21503563	0.711	NON_SYNONYMOUS_CODING	MODERATE	LOC_Os07g35940	PF01373(Glycosyl hydrolase family 14)
7	21512073	0.711	NON_SYNONYMOUS_CODING	MODERATE	LOC_Os07g35960
7	21513859	0.711	NON_SYNONYMOUS_CODING	MODERATE	LOC_Os07g35960
7	21514438	0.711	NON_SYNONYMOUS_CODING	MODERATE	LOC_Os07g35960
7	21514962	0.711	NON_SYNONYMOUS_CODING	MODERATE	LOC_Os07g35960
7	21515258	0.711	STOP_GAINED	HIGH	LOC_Os07g35960
7	21594161	0.711	NON_SYNONYMOUS_CODING	MODERATE	LOC_Os07g36150	PF02181(Formin Homology 2 Domain)
7	21594297	0.711	NON_SYNONYMOUS_CODING	MODERATE	LOC_Os07g36150	PF02181(Formin Homology 2 Domain)
7	21594396	0.711	NON_SYNONYMOUS_CODING	MODERATE	LOC_Os07g36150	PF02181(Formin Homology 2 Domain)
7	21594402	0.711	NON_SYNONYMOUS_CODING	MODERATE	LOC_Os07g36150	PF02181(Formin Homology 2 Domain)
7	21594442	0.711	NON_SYNONYMOUS_CODING	MODERATE	LOC_Os07g36150	PF02181(Formin Homology 2 Domain)
7	21594609	0.711	NON_SYNONYMOUS_CODING	MODERATE	LOC_Os07g36150	PF02181(Formin Homology 2 Domain)
7	21595163	0.711	NON_SYNONYMOUS_CODING	MODERATE	LOC_Os07g36150	PF02181(Formin Homology 2 Domain)
7	21595203	0.711	NON_SYNONYMOUS_CODING	MODERATE	LOC_Os07g36150	PF02181(Formin Homology 2 Domain)
7	21595777	0.711	NON_SYNONYMOUS_CODING	MODERATE	LOC_Os07g36150	PF02181(Formin Homology 2 Domain)
7	21595884	0.711	NON_SYNONYMOUS_CODING	MODERATE	LOC_Os07g36150	PF02181(Formin Homology 2 Domain)
7	21595947	0.711	NON_SYNONYMOUS_CODING	MODERATE	LOC_Os07g36150	PF02181(Formin Homology 2 Domain)
7	21596167	0.711	NON_SYNONYMOUS_CODING	MODERATE	LOC_Os07g36150	PF02181(Formin Homology 2 Domain)
7	21596467	0.711	NON_SYNONYMOUS_CODING	MODERATE	LOC_Os07g36150	PF02181(Formin Homology 2 Domain)
7	21597243	0.711	NON_SYNONYMOUS_CODING	MODERATE	LOC_Os07g36150	PF02181(Formin Homology 2 Domain)
7	21597244	0.711	NON_SYNONYMOUS_CODING	MODERATE	LOC_Os07g36150	PF02181(Formin Homology 2 Domain)
7	21597276	0.711	NON_SYNONYMOUS_CODING	MODERATE	LOC_Os07g36150	PF02181(Formin Homology 2 Domain)
7	21597301	0.711	NON_SYNONYMOUS_CODING	MODERATE	LOC_Os07g36150	PF02181(Formin Homology 2 Domain)
7	21597309	0.711	NON_SYNONYMOUS_CODING	MODERATE	LOC_Os07g36150	PF02181(Formin Homology 2 Domain)
7	21597430	0.711	NON_SYNONYMOUS_CODING	MODERATE	LOC_Os07g36150	PF02181(Formin Homology 2 Domain)
7	21597433	0.711	NON_SYNONYMOUS_CODING	MODERATE	LOC_Os07g36150	PF02181(Formin Homology 2 Domain)
7	21598609	0.711	NON_SYNONYMOUS_CODING	MODERATE	LOC_Os07g36150	PF02181(Formin Homology 2 Domain)
7	21623087	0.711	NON_SYNONYMOUS_CODING	MODERATE	LOC_Os07g36180
7	21631879	0.711	NON_SYNONYMOUS_CODING	MODERATE	LOC_Os07g36200
7	21631987	0.711	NON_SYNONYMOUS_CODING	MODERATE	LOC_Os07g36200
7	21641088	0.711	NON_SYNONYMOUS_CODING	MODERATE	LOC_Os07g36220
7	21700885	0.711	NON_SYNONYMOUS_CODING	MODERATE	LOC_Os07g36290	PF00646(F-box domain)
7	21724609	0.711	NON_SYNONYMOUS_CODING	MODERATE	LOC_Os07g36330
7	21725236	0.711	NON_SYNONYMOUS_CODING	MODERATE	LOC_Os07g36330
7	21730908	0.711	NON_SYNONYMOUS_CODING	MODERATE	LOC_Os07g36340
7	21730909	0.711	NON_SYNONYMOUS_CODING	MODERATE	LOC_Os07g36340
7	21742188	0.711	NON_SYNONYMOUS_CODING	MODERATE	LOC_Os07g36360	PF03578(HGWP repeat)
7	21742263	0.711	NON_SYNONYMOUS_CODING	MODERATE	LOC_Os07g36360	PF03578(HGWP repeat)
7	21749283	0.711	NON_SYNONYMOUS_CODING	MODERATE	LOC_Os07g36370
7	21762743	0.711	NON_SYNONYMOUS_CODING	MODERATE	LOC_Os07g36400
7	21784683	0.711	STOP_GAINED	HIGH	LOC_Os07g36410	PF04398(Protein of unknown function, DUF538)
7	21804076	0.711	NON_SYNONYMOUS_CODING	MODERATE	LOC_Os07g36450	PF01535(PPR repeat)|PF13812(Pentatricopeptide repeat domain)
7	21804124	0.711	NON_SYNONYMOUS_CODING	MODERATE	LOC_Os07g36450	PF01535(PPR repeat)|PF13812(Pentatricopeptide repeat domain)
7	21844518	0.711	NON_SYNONYMOUS_CODING	MODERATE	LOC_Os07g36530
7	21844671	0.711	NON_SYNONYMOUS_CODING	MODERATE	LOC_Os07g36530
7	21866431	0.711	NON_SYNONYMOUS_CODING	MODERATE	LOC_Os07g36570	PF08276(PAN-like domain)|PF07714(Protein tyrosine kinase)|PF01453(D-mannose binding lectin)|PF00954(S-locus glycoprotein family)
7	21866985	0.711	NON_SYNONYMOUS_CODING	MODERATE	LOC_Os07g36570	PF08276(PAN-like domain)|PF07714(Protein tyrosine kinase)|PF01453(D-mannose binding lectin)|PF00954(S-locus glycoprotein family)
7	21922744	0.711	NON_SYNONYMOUS_CODING	MODERATE	LOC_Os07g36640
7	22002243	0.711	NON_SYNONYMOUS_CODING	MODERATE	LOC_Os07g36730
7	22010166	0.711	NON_SYNONYMOUS_CODING	MODERATE	LOC_Os07g36740	PF03552(Cellulose synthase)
7	22010652	0.711	NON_SYNONYMOUS_CODING	MODERATE	LOC_Os07g36740	PF03552(Cellulose synthase)
7	22011074	0.711	NON_SYNONYMOUS_CODING	MODERATE	LOC_Os07g36740	PF03552(Cellulose synthase)
7	22072852	0.711	NON_SYNONYMOUS_CODING	MODERATE	LOC_Os07g36840
7	22073157	0.711	NON_SYNONYMOUS_CODING	MODERATE	LOC_Os07g36840
7	22073472	0.711	NON_SYNONYMOUS_CODING	MODERATE	LOC_Os07g36840
7	22076458	0.711	NON_SYNONYMOUS_CODING	MODERATE	LOC_Os07g36860	PF14303(No apical meristem-associated C-terminal domain)
7	22091696	0.711	NON_SYNONYMOUS_CODING	MODERATE	LOC_Os07g36890	PF00646(F-box domain)
7	22096076	0.711	NON_SYNONYMOUS_CODING	MODERATE	LOC_Os07g36900	PF00646(F-box domain)
7	22101171	0.711	NON_SYNONYMOUS_CODING	MODERATE	LOC_Os07g36910
7	22102058	0.711	NON_SYNONYMOUS_CODING	MODERATE	LOC_Os07g36910
7	22106811	0.711	NON_SYNONYMOUS_CODING	MODERATE	LOC_Os07g36920
7	22114959	0.711	NON_SYNONYMOUS_CODING	MODERATE	LOC_Os07g36940	PF02847(MA3 domain)|PF02854(MIF4G domain)
7	22182839	0.711	NON_SYNONYMOUS_CODING	MODERATE	LOC_Os07g37020
7	22210477	0.711	NON_SYNONYMOUS_CODING	MODERATE	LOC_Os07g37080	PF00646(F-box domain)
7	22211822	0.711	NON_SYNONYMOUS_CODING	MODERATE	LOC_Os07g37080	PF00646(F-box domain)
JS1 STANDING
Chromosome	Position	AFD*	type	Effect	GeneID	Pfam	Gene name	Function type	Gene function
7	6066392	0.906	NON_SYNONYMOUS_CODING	MODERATE	LOC_Os07g11020	PF14215(bHLH-MYC and R2R3-MYB transcription factors N-terminal)	qSD7-1/qPC7	Morphological trait	Seed dormancy. Red pericarp.
7	6066856	0.906	NON_SYNONYMOUS_CODING	MODERATE	LOC_Os07g11020	PF14215(bHLH-MYC and R2R3-MYB transcription factors N-terminal)	qSD7-1/qPC7	Morphological trait	Seed dormancy. Red pericarp.
7	6062532	0.827	NON_SYNONYMOUS_CODING	MODERATE	LOC_Os07g11020	PF14215(bHLH-MYC and R2R3-MYB transcription factors N-terminal)	qSD7-1/qPC7	Morphological trait	Seed dormancy. Red pericarp.
5	6457119	0.808	NON_SYNONYMOUS_CODING	MODERATE	LOC_Os05g11414	PF01486(K-box region)|PF00319(SRF-type transcription factor (DNA-binding and dimerisation domain))	mads58	Morphological trait	Floral organ identity.
5	6448164	0.792	NON_SYNONYMOUS_CODING	MODERATE	LOC_Os05g11414	PF01486(K-box region)|PF00319(SRF-type transcription factor (DNA-binding and dimerisation domain))	mads58	Morphological trait	Floral organ identity.
5	6448329	0.792	NON_SYNONYMOUS_CODING	MODERATE	LOC_Os05g11414	PF01486(K-box region)|PF00319(SRF-type transcription factor (DNA-binding and dimerisation domain))	mads58	Morphological trait	Floral organ identity.
5	6448939	0.792	STOP_GAINED	HIGH	LOC_Os05g11414	PF01486(K-box region)|PF00319(SRF-type transcription factor (DNA-binding and dimerisation domain))	mads58	Morphological trait	Floral organ identity.
5	6457178	0.792	NON_SYNONYMOUS_CODING	MODERATE	LOC_Os05g11414	PF01486(K-box region)|PF00319(SRF-type transcription factor (DNA-binding and dimerisation domain))	mads58	Morphological trait	Floral organ identity.
11	20337724	0.771	NON_SYNONYMOUS_CODING	MODERATE	LOC_Os11g35500	PF12799(Leucine Rich repeats (2 copies))|PF13855(Leucine rich repeat)|PF08263(Leucine rich repeat N-terminal domain)|PF00069(Protein kinase domain)|PF13516(Leucine Rich repeat)	Xa21	Resistance or Tolerance	Bacterial blight resistance.
3	431579	0.76	NON_SYNONYMOUS_CODING	MODERATE	LOC_Os03g01700	PF03600(Citrate transporter)	lsi2	Resistance or Tolerance	Si transport.
6	4929218	0.751	NON_SYNONYMOUS_CODING	MODERATE	LOC_Os06g09660	PF02309(AUX/IAA family)|PF06507(Auxin response factor)|PF02362(B3 DNA binding domain)	OsARF16	Resistance or Tolerance	Auxin response in roots. Phosphate starvation tolerance.
6	4929996	0.751	NON_SYNONYMOUS_CODING	MODERATE	LOC_Os06g09660	PF02309(AUX/IAA family)|PF06507(Auxin response factor)|PF02362(B3 DNA binding domain)	OsARF16	Resistance or Tolerance	Auxin response in roots. Phosphate starvation tolerance.
6	4930007	0.751	NON_SYNONYMOUS_CODING	MODERATE	LOC_Os06g09660	PF02309(AUX/IAA family)|PF06507(Auxin response factor)|PF02362(B3 DNA binding domain)	OsARF16	Resistance or Tolerance	Auxin response in roots. Phosphate starvation tolerance.
5	5941335	0.747	NON_SYNONYMOUS_CODING	MODERATE	LOC_Os05g10770	PF02928(C5HC2 zinc finger)|PF02375(jmjN domain)|PF02373(JmjC domain, hydroxylase)|PF05964(F/Y-rich N-terminus)|PF05965(F/Y rich C-terminus)	JMJ703	Morphological trait	Dwarfism. Panicle size. Grain size. Leaf angle.
5	5943827	0.747	NON_SYNONYMOUS_CODING	MODERATE	LOC_Os05g10770	PF02928(C5HC2 zinc finger)|PF02375(jmjN domain)|PF02373(JmjC domain, hydroxylase)|PF05964(F/Y-rich N-terminus)|PF05965(F/Y rich C-terminus)	JMJ703	Morphological trait	Dwarfism. Panicle size. Grain size. Leaf angle.
5	5944496	0.747	NON_SYNONYMOUS_CODING	MODERATE	LOC_Os05g10770	PF02928(C5HC2 zinc finger)|PF02375(jmjN domain)|PF02373(JmjC domain, hydroxylase)|PF05964(F/Y-rich N-terminus)|PF05965(F/Y rich C-terminus)	JMJ703	Morphological trait	Dwarfism. Panicle size. Grain size. Leaf angle.
5	5944790	0.747	NON_SYNONYMOUS_CODING	MODERATE	LOC_Os05g10770	PF02928(C5HC2 zinc finger)|PF02375(jmjN domain)|PF02373(JmjC domain, hydroxylase)|PF05964(F/Y-rich N-terminus)|PF05965(F/Y rich C-terminus)	JMJ703	Morphological trait	Dwarfism. Panicle size. Grain size. Leaf angle.
5	5944883	0.747	NON_SYNONYMOUS_CODING	MODERATE	LOC_Os05g10770	PF02928(C5HC2 zinc finger)|PF02375(jmjN domain)|PF02373(JmjC domain, hydroxylase)|PF05964(F/Y-rich N-terminus)|PF05965(F/Y rich C-terminus)	JMJ703	Morphological trait	Dwarfism. Panicle size. Grain size. Leaf angle.
11	20337537	0.729	NON_SYNONYMOUS_CODING	MODERATE	LOC_Os11g35500	PF12799(Leucine Rich repeats (2 copies))|PF13855(Leucine rich repeat)|PF08263(Leucine rich repeat N-terminal domain)|PF00069(Protein kinase domain)|PF13516(Leucine Rich repeat)	Xa21	Resistance or Tolerance	Bacterial blight resistance.
11	20338247	0.729	NON_SYNONYMOUS_CODING	MODERATE	LOC_Os11g35500	PF12799(Leucine Rich repeats (2 copies))|PF13855(Leucine rich repeat)|PF08263(Leucine rich repeat N-terminal domain)|PF00069(Protein kinase domain)|PF13516(Leucine Rich repeat)	Xa21	Resistance or Tolerance	Bacterial blight resistance.
11	20338598	0.729	NON_SYNONYMOUS_CODING	MODERATE	LOC_Os11g35500	PF12799(Leucine Rich repeats (2 copies))|PF13855(Leucine rich repeat)|PF08263(Leucine rich repeat N-terminal domain)|PF00069(Protein kinase domain)|PF13516(Leucine Rich repeat)	Xa21	Resistance or Tolerance	Bacterial blight resistance.
11	27516001	0.723	NON_SYNONYMOUS_CODING	MODERATE	LOC_Os11g46210	PF00931(NB-ARC domain)	Pik-p	Resistance or Tolerance	Blast resistance.
11	20269473	0.72	STOP_LOST	HIGH	LOC_Os11g35390	PF00249(Myb-like DNA-binding domain)	OsMYB4P	Resistance or Tolerance	tolerance to low Pi
5	14204328	0.716	NON_SYNONYMOUS_CODING	MODERATE	LOC_Os05g24660	PF01715(IPP transferase)	OsIPT3	Morphological trait	Tiller growth. Root development. Cytokinin biosynthesis.
11	27515937	0.715	NON_SYNONYMOUS_CODING	MODERATE	LOC_Os11g46210	PF00931(NB-ARC domain)	Pik-p	Resistance or Tolerance	Blast resistance.
6	2927179	0.715	NON_SYNONYMOUS_CODING	MODERATE	LOC_Os06g06300	PF01161(Phosphatidylethanolamine-binding protein)	RFT1	Physiological trait	Flowering time.
11	27516051	0.71	NON_SYNONYMOUS_CODING	MODERATE	LOC_Os11g46210	PF00931(NB-ARC domain)	Pik-p	Resistance or Tolerance	Blast resistance.
11	27516083	0.71	NON_SYNONYMOUS_CODING	MODERATE	LOC_Os11g46210	PF00931(NB-ARC domain)	Pik-p	Resistance or Tolerance	Blast resistance.
11	27516108	0.71	NON_SYNONYMOUS_CODING	MODERATE	LOC_Os11g46210	PF00931(NB-ARC domain)	Pik-p	Resistance or Tolerance	Blast resistance.
11	27516143	0.71	NON_SYNONYMOUS_CODING	MODERATE	LOC_Os11g46210	PF00931(NB-ARC domain)	Pik-p	Resistance or Tolerance	Blast resistance.
11	27516165	0.71	NON_SYNONYMOUS_CODING	MODERATE	LOC_Os11g46210	PF00931(NB-ARC domain)	Pik-p	Resistance or Tolerance	Blast resistance.
11	27516231	0.71	NON_SYNONYMOUS_CODING	MODERATE	LOC_Os11g46210	PF00931(NB-ARC domain)	Pik-p	Resistance or Tolerance	Blast resistance.
11	27516240	0.71	NON_SYNONYMOUS_CODING	MODERATE	LOC_Os11g46210	PF00931(NB-ARC domain)	Pik-p	Resistance or Tolerance	Blast resistance.
11	27506837	0.707	NON_SYNONYMOUS_CODING	MODERATE	LOC_Os11g46200	PF12799(Leucine Rich repeats (2 copies))|PF00931(NB-ARC domain)	Pikm	Resistance or Tolerance	Blast resistance.
6	13055406	0.707	NON_SYNONYMOUS_CODING	MODERATE	LOC_Os06g22460	PF00931(NB-ARC domain)	Pid3	Resistance or Tolerance	Resistance to Magnaporthe oryzae.
6	13055462	0.707	NON_SYNONYMOUS_CODING	MODERATE	LOC_Os06g22460	PF00931(NB-ARC domain)	Pid3	Resistance or Tolerance	Resistance to Magnaporthe oryzae.
6	13055893	0.707	NON_SYNONYMOUS_CODING	MODERATE	LOC_Os06g22460	PF00931(NB-ARC domain)	Pid3	Resistance or Tolerance	Resistance to Magnaporthe oryzae.
11	27516156	0.706	NON_SYNONYMOUS_CODING	MODERATE	LOC_Os11g46210	PF00931(NB-ARC domain)	Pik-p	Resistance or Tolerance	Blast resistance.
1	133521	0.704	NON_SYNONYMOUS_CODING	MODERATE	LOC_Os01g01280		OsTLP27	Physiological trait	Photochemical efficiency. Size and number of grana.
6	2941293	0.703	NON_SYNONYMOUS_CODING	MODERATE	LOC_Os06g06320	PF01161(Phosphatidylethanolamine-binding protein)	Hd3a	Physiological trait	Flowering time under short day condition.
JS1 NEW
Chromosome	Position	AFD*	type	Effect	GeneID	Pfam	Gene name	Function type	Gene function
6	13471802	0.763	NON_SYNONYMOUS_CODING	MODERATE	LOC_Os06g23100
6	13471905	0.763	NON_SYNONYMOUS_CODING	MODERATE	LOC_Os06g23100
6	13471913	0.763	NON_SYNONYMOUS_CODING	MODERATE	LOC_Os06g23100
6	13483463	0.763	NON_SYNONYMOUS_CODING	MODERATE	LOC_Os06g23114	PF02728(Copper amine oxidase, N3 domain)|PF01179(Copper amine oxidase, enzyme domain)|PF02727(Copper amine oxidase, N2 domain)
6	13483554	0.763	NON_SYNONYMOUS_CODING	MODERATE	LOC_Os06g23114	PF02728(Copper amine oxidase, N3 domain)|PF01179(Copper amine oxidase, enzyme domain)|PF02727(Copper amine oxidase, N2 domain)
6	13497943	0.763	NON_SYNONYMOUS_CODING	MODERATE	LOC_Os06g23140	PF02727(Copper amine oxidase, N2 domain)|PF02728(Copper amine oxidase, N3 domain)|PF01179(Copper amine oxidase, enzyme domain)
6	13498004	0.763	NON_SYNONYMOUS_CODING	MODERATE	LOC_Os06g23140	PF02727(Copper amine oxidase, N2 domain)|PF02728(Copper amine oxidase, N3 domain)|PF01179(Copper amine oxidase, enzyme domain)
6	13498354	0.763	NON_SYNONYMOUS_CODING	MODERATE	LOC_Os06g23140	PF02727(Copper amine oxidase, N2 domain)|PF02728(Copper amine oxidase, N3 domain)|PF01179(Copper amine oxidase, enzyme domain)
6	13499193	0.763	NON_SYNONYMOUS_CODING	MODERATE	LOC_Os06g23140	PF02727(Copper amine oxidase, N2 domain)|PF02728(Copper amine oxidase, N3 domain)|PF01179(Copper amine oxidase, enzyme domain)
6	13500143	0.763	NON_SYNONYMOUS_CODING	MODERATE	LOC_Os06g23140	PF02727(Copper amine oxidase, N2 domain)|PF02728(Copper amine oxidase, N3 domain)|PF01179(Copper amine oxidase, enzyme domain)
6	13537881	0.763	NON_SYNONYMOUS_CODING	MODERATE	LOC_Os06g23180
6	13537953	0.763	NON_SYNONYMOUS_CODING	MODERATE	LOC_Os06g23180
6	13538132	0.763	NON_SYNONYMOUS_CODING	MODERATE	LOC_Os06g23180
6	13540839	0.763	NON_SYNONYMOUS_CODING	MODERATE	LOC_Os06g23190	PF08263(Leucine rich repeat N-terminal domain)|PF00560(Leucine Rich Repeat)|PF13855(Leucine rich repeat)|PF00069(Protein kinase domain)
6	13543593	0.763	NON_SYNONYMOUS_CODING	MODERATE	LOC_Os06g23190	PF08263(Leucine rich repeat N-terminal domain)|PF00560(Leucine Rich Repeat)|PF13855(Leucine rich repeat)|PF00069(Protein kinase domain)
6	13543610	0.763	STOP_GAINED	HIGH	LOC_Os06g23190	PF08263(Leucine rich repeat N-terminal domain)|PF00560(Leucine Rich Repeat)|PF13855(Leucine rich repeat)|PF00069(Protein kinase domain)
6	13556118	0.763	NON_SYNONYMOUS_CODING	MODERATE	LOC_Os06g23220	PF06839(GRF zinc finger)
6	13631534	0.763	NON_SYNONYMOUS_CODING	MODERATE	LOC_Os06g23360
6	13636412	0.763	NON_SYNONYMOUS_CODING	MODERATE	LOC_Os06g23370
6	13636451	0.763	NON_SYNONYMOUS_CODING	MODERATE	LOC_Os06g23370
6	13646871	0.763	NON_SYNONYMOUS_CODING	MODERATE	LOC_Os06g23380	PF00612(IQ calmodulin-binding motif)
6	13648915	0.763	NON_SYNONYMOUS_CODING	MODERATE	LOC_Os06g23390	PF13178(Protein of unknown function (DUF4005))
6	13663175	0.763	NON_SYNONYMOUS_CODING	MODERATE	LOC_Os06g23400
6	13663222	0.763	STOP_GAINED	HIGH	LOC_Os06g23400
6	13663232	0.763	NON_SYNONYMOUS_CODING	MODERATE	LOC_Os06g23400
6	13663233	0.763	NON_SYNONYMOUS_CODING	MODERATE	LOC_Os06g23400
6	13663690	0.763	NON_SYNONYMOUS_CODING	MODERATE	LOC_Os06g23400
6	13663711	0.763	NON_SYNONYMOUS_CODING	MODERATE	LOC_Os06g23400
6	13663714	0.763	NON_SYNONYMOUS_CODING	MODERATE	LOC_Os06g23400
6	13663783	0.763	NON_SYNONYMOUS_CODING	MODERATE	LOC_Os06g23400
6	13663801	0.763	NON_SYNONYMOUS_CODING	MODERATE	LOC_Os06g23400
6	13668136	0.763	NON_SYNONYMOUS_CODING	MODERATE	LOC_Os06g23410
6	13668576	0.763	NON_SYNONYMOUS_CODING	MODERATE	LOC_Os06g23410
6	13699140	0.763	NON_SYNONYMOUS_CODING	MODERATE	LOC_Os06g23470
6	13703861	0.763	NON_SYNONYMOUS_CODING	MODERATE	LOC_Os06g23504	PF03942(DTW domain)
6	13725443	0.763	NON_SYNONYMOUS_CODING	MODERATE	LOC_Os06g23530
6	13743250	0.763	NON_SYNONYMOUS_CODING	MODERATE	LOC_Os06g23560	PF00201(UDP-glucoronosyl and UDP-glucosyl transferase)
6	13749702	0.763	NON_SYNONYMOUS_CODING	MODERATE	LOC_Os06g23570
6	13752682	0.763	NON_SYNONYMOUS_CODING	MODERATE	LOC_Os06g23580
6	13754134	0.763	NON_SYNONYMOUS_CODING	MODERATE	LOC_Os06g23590
6	13785494	0.763	NON_SYNONYMOUS_CODING	MODERATE	LOC_Os06g23640
6	13785521	0.763	NON_SYNONYMOUS_CODING	MODERATE	LOC_Os06g23640
6	13786549	0.763	NON_SYNONYMOUS_CODING	MODERATE	LOC_Os06g23640
6	13836346	0.763	NON_SYNONYMOUS_CODING	MODERATE	LOC_Os06g23684	PF00155(Aminotransferase class I and II)
6	13876846	0.763	NON_SYNONYMOUS_CODING	MODERATE	LOC_Os06g23750
6	13884754	0.763	NON_SYNONYMOUS_CODING	MODERATE	LOC_Os06g23770
6	13884887	0.763	STOP_GAINED	HIGH	LOC_Os06g23770
6	13884905	0.763	NON_SYNONYMOUS_CODING	MODERATE	LOC_Os06g23770
6	13884923	0.763	NON_SYNONYMOUS_CODING	MODERATE	LOC_Os06g23770
6	13893789	0.763	NON_SYNONYMOUS_CODING	MODERATE	LOC_Os06g23780	PF02770(Acyl-CoA dehydrogenase, middle domain)|PF00441(Acyl-CoA dehydrogenase, C-terminal domain)
6	13894540	0.763	NON_SYNONYMOUS_CODING	MODERATE	LOC_Os06g23780	PF02770(Acyl-CoA dehydrogenase, middle domain)|PF00441(Acyl-CoA dehydrogenase, C-terminal domain)
6	13906972	0.763	NON_SYNONYMOUS_CODING	MODERATE	LOC_Os06g23800	PF00743(Flavin-binding monooxygenase-like)
6	13907110	0.763	NON_SYNONYMOUS_CODING	MODERATE	LOC_Os06g23800	PF00743(Flavin-binding monooxygenase-like)
6	13914548	0.763	NON_SYNONYMOUS_CODING	MODERATE	LOC_Os06g23810
6	13914593	0.763	NON_SYNONYMOUS_CODING	MODERATE	LOC_Os06g23810
6	13956349	0.763	NON_SYNONYMOUS_CODING	MODERATE	LOC_Os06g23880
6	13958083	0.763	NON_SYNONYMOUS_CODING	MODERATE	LOC_Os06g23880
6	14027439	0.763	NON_SYNONYMOUS_CODING	MODERATE	LOC_Os06g24010
6	14027580	0.763	NON_SYNONYMOUS_CODING	MODERATE	LOC_Os06g24010
6	14045190	0.763	NON_SYNONYMOUS_CODING	MODERATE	LOC_Os06g24040
6	14045255	0.763	NON_SYNONYMOUS_CODING	MODERATE	LOC_Os06g24040
6	14077793	0.763	NON_SYNONYMOUS_CODING	MODERATE	LOC_Os06g24070	PF00249(Myb-like DNA-binding domain)	OsGLK1	Source activity	Chloroplast development.
6	14200582	0.763	NON_SYNONYMOUS_CODING	MODERATE	LOC_Os06g24260
6	14209594	0.763	NON_SYNONYMOUS_CODING	MODERATE	LOC_Os06g24290	PF00188(Cysteine-rich secretory protein family)
6	14278478	0.763	NON_SYNONYMOUS_CODING	MODERATE	LOC_Os06g24390
6	14289631	0.763	NON_SYNONYMOUS_CODING	MODERATE	LOC_Os06g24404	PF00657(GDSL-like Lipase/Acylhydrolase)
6	14331480	0.763	STOP_GAINED	HIGH	LOC_Os06g24460
6	14386614	0.763	NON_SYNONYMOUS_CODING	MODERATE	LOC_Os06g24540
6	14445704	0.763	NON_SYNONYMOUS_CODING	MODERATE	LOC_Os06g24610
6	14526645	0.763	NON_SYNONYMOUS_CODING	MODERATE	LOC_Os06g24730	PF12697(Alpha/beta hydrolase family)	nyc3	Source activity	Leaf senescence. Chlorophyll degradation.
6	14526646	0.763	NON_SYNONYMOUS_CODING	MODERATE	LOC_Os06g24730	PF12697(Alpha/beta hydrolase family)	nyc3	Source activity	Leaf senescence. Chlorophyll degradation.
6	14649350	0.763	NON_SYNONYMOUS_CODING	MODERATE	LOC_Os06g25020
6	14865782	0.763	NON_SYNONYMOUS_CODING	MODERATE	LOC_Os06g25390
6	14875772	0.763	NON_SYNONYMOUS_CODING	MODERATE	LOC_Os06g25410
6	15338761	0.763	STOP_GAINED	HIGH	LOC_Os06g26234	PF02922(Carbohydrate-binding module 48 (Isoamylase N-terminal domain))|PF00128(Alpha amylase, catalytic domain)|PF02806(Alpha amylase, C-terminal all-beta domain)
6	15341783	0.763	NON_SYNONYMOUS_CODING	MODERATE	LOC_Os06g26234	PF02922(Carbohydrate-binding module 48 (Isoamylase N-terminal domain))|PF00128(Alpha amylase, catalytic domain)|PF02806(Alpha amylase, C-terminal all-beta domain)
6	15422182	0.763	NON_SYNONYMOUS_CODING	MODERATE	LOC_Os06g26340	PF00069(Protein kinase domain)
6	15528167	0.763	NON_SYNONYMOUS_CODING	MODERATE	LOC_Os06g27440
6	15601891	0.763	NON_SYNONYMOUS_CODING	MODERATE	LOC_Os06g27560	PF04577(Protein of unknown function (DUF563))
6	15605525	0.763	NON_SYNONYMOUS_CODING	MODERATE	LOC_Os06g27570
6	15662533	0.763	NON_SYNONYMOUS_CODING	MODERATE	LOC_Os06g27670
6	15662535	0.763	NON_SYNONYMOUS_CODING	MODERATE	LOC_Os06g27670
6	15996258	0.763	NON_SYNONYMOUS_CODING	MODERATE	LOC_Os06g28160	PF02902(Ulp1 protease family, C-terminal catalytic domain)
6	15996732	0.763	NON_SYNONYMOUS_CODING	MODERATE	LOC_Os06g28160	PF02902(Ulp1 protease family, C-terminal catalytic domain)
6	16002127	0.763	NON_SYNONYMOUS_CODING	MODERATE	LOC_Os06g28170
6	16004910	0.763	NON_SYNONYMOUS_CODING	MODERATE	LOC_Os06g28170
6	16057662	0.763	NON_SYNONYMOUS_CODING	MODERATE	LOC_Os06g28260
6	16058509	0.763	NON_SYNONYMOUS_CODING	MODERATE	LOC_Os06g28260
6	16250112	0.763	NON_SYNONYMOUS_CODING	MODERATE	LOC_Os06g28560
6	16250635	0.763	NON_SYNONYMOUS_CODING	MODERATE	LOC_Os06g28560
6	16276152	0.763	NON_SYNONYMOUS_CODING	MODERATE	LOC_Os06g28600
6	16338866	0.763	NON_SYNONYMOUS_CODING	MODERATE	LOC_Os06g28690
6	16339758	0.763	NON_SYNONYMOUS_CODING	MODERATE	LOC_Os06g28690
6	16341515	0.763	NON_SYNONYMOUS_CODING	MODERATE	LOC_Os06g28700
6	16395110	0.763	NON_SYNONYMOUS_CODING	MODERATE	LOC_Os06g28790
6	16395284	0.763	NON_SYNONYMOUS_CODING	MODERATE	LOC_Os06g28790
6	16395411	0.763	STOP_GAINED	HIGH	LOC_Os06g28790
6	16395836	0.763	NON_SYNONYMOUS_CODING	MODERATE	LOC_Os06g28790
6	16395845	0.763	NON_SYNONYMOUS_CODING	MODERATE	LOC_Os06g28790
6	16421429	0.763	NON_SYNONYMOUS_CODING	MODERATE	LOC_Os06g28820
6	16441649	0.763	NON_SYNONYMOUS_CODING	MODERATE	LOC_Os06g28840
6	16442230	0.763	NON_SYNONYMOUS_CODING	MODERATE	LOC_Os06g28840
6	16503618	0.763	NON_SYNONYMOUS_CODING	MODERATE	LOC_Os06g28950
6	16578602	0.763	NON_SYNONYMOUS_CODING	MODERATE	LOC_Os06g29080	PF07714(Protein tyrosine kinase)
6	16588996	0.763	NON_SYNONYMOUS_CODING	MODERATE	LOC_Os06g29100
6	16650159	0.763	NON_SYNONYMOUS_CODING	MODERATE	LOC_Os06g29180	PF00389(D-isomer specific 2-hydroxyacid dehydrogenase, catalytic domain)|PF02826(D-isomer specific 2-hydroxyacid dehydrogenase, NAD binding domain)
6	16676065	0.763	NON_SYNONYMOUS_CODING	MODERATE	LOC_Os06g29220	PF02826(D-isomer specific 2-hydroxyacid dehydrogenase, NAD binding domain)|PF00389(D-isomer specific 2-hydroxyacid dehydrogenase, catalytic domain)
6	16686187	0.763	NON_SYNONYMOUS_CODING	MODERATE	LOC_Os06g29240	PF10536(Plant mobile domain)
6	16693095	0.763	NON_SYNONYMOUS_CODING	MODERATE	LOC_Os06g29250
6	16735715	0.763	NON_SYNONYMOUS_CODING	MODERATE	LOC_Os06g29310	PF02902(Ulp1 protease family, C-terminal catalytic domain)
6	16779315	0.763	NON_SYNONYMOUS_CODING	MODERATE	LOC_Os06g29350	PF01843(DIL domain)|PF02736(Myosin N-terminal SH3-like domain)|PF00612(IQ calmodulin-binding motif)|PF00063(Myosin head (motor domain))
6	16795971	0.763	NON_SYNONYMOUS_CODING	MODERATE	LOC_Os06g29380	PF12710(haloacid dehalogenase-like hydrolase)|PF00122(E1-E2 ATPase)
6	16809303	0.763	NON_SYNONYMOUS_CODING	MODERATE	LOC_Os06g29390
6	16809350	0.763	NON_SYNONYMOUS_CODING	MODERATE	LOC_Os06g29390
10	12780237	0.75	NON_SYNONYMOUS_CODING	MODERATE	LOC_Os10g24954	PF02902(Ulp1 protease family, C-terminal catalytic domain)
6	10014825	0.75	NON_SYNONYMOUS_CODING	MODERATE	LOC_Os06g17290	PF00454(Phosphatidylinositol 3- and 4-kinase)
6	11535417	0.75	NON_SYNONYMOUS_CODING	MODERATE	LOC_Os06g20120
6	13471993	0.75	NON_SYNONYMOUS_CODING	MODERATE	LOC_Os06g23100
6	13471994	0.75	NON_SYNONYMOUS_CODING	MODERATE	LOC_Os06g23100
6	13472014	0.75	NON_SYNONYMOUS_CODING	MODERATE	LOC_Os06g23100
6	13472033	0.75	NON_SYNONYMOUS_CODING	MODERATE	LOC_Os06g23100
6	13472048	0.75	NON_SYNONYMOUS_CODING	MODERATE	LOC_Os06g23100
6	13472063	0.75	NON_SYNONYMOUS_CODING	MODERATE	LOC_Os06g23100
6	13472096	0.75	NON_SYNONYMOUS_CODING	MODERATE	LOC_Os06g23100
6	13472129	0.75	NON_SYNONYMOUS_CODING	MODERATE	LOC_Os06g23100
6	13472221	0.75	NON_SYNONYMOUS_CODING	MODERATE	LOC_Os06g23100
6	13472250	0.75	STOP_LOST	HIGH	LOC_Os06g23100
6	13629568	0.75	NON_SYNONYMOUS_CODING	MODERATE	LOC_Os06g23350	PF04927(Seed maturation protein)
6	13649570	0.75	NON_SYNONYMOUS_CODING	MODERATE	LOC_Os06g23390	PF13178(Protein of unknown function (DUF4005))
6	14020786	0.75	NON_SYNONYMOUS_CODING	MODERATE	LOC_Os06g24000
6	14200544	0.75	NON_SYNONYMOUS_CODING	MODERATE	LOC_Os06g24260
6	14495490	0.75	STOP_GAINED	HIGH	LOC_Os06g24690
6	14496667	0.75	NON_SYNONYMOUS_CODING	MODERATE	LOC_Os06g24690
6	14507930	0.75	NON_SYNONYMOUS_CODING	MODERATE	LOC_Os06g24704	PF00441(Acyl-CoA dehydrogenase, C-terminal domain)|PF02770(Acyl-CoA dehydrogenase, middle domain)|PF01756(Acyl-CoA oxidase)
6	14515249	0.75	NON_SYNONYMOUS_CODING	MODERATE	LOC_Os06g24711
6	15265406	0.75	STOP_GAINED	HIGH	LOC_Os06g26080
6	15265418	0.75	NON_SYNONYMOUS_CODING	MODERATE	LOC_Os06g26080
6	15266160	0.75	NON_SYNONYMOUS_CODING	MODERATE	LOC_Os06g26080
6	15655276	0.75	NON_SYNONYMOUS_CODING	MODERATE	LOC_Os06g27650	PF02586(Uncharacterised ACR, COG2135)
6	16216385	0.75	NON_SYNONYMOUS_CODING	MODERATE	LOC_Os06g28520
6	16218059	0.75	STOP_GAINED	HIGH	LOC_Os06g28520
6	16502377	0.75	NON_SYNONYMOUS_CODING	MODERATE	LOC_Os06g28940
6	16693117	0.75	NON_SYNONYMOUS_CODING	MODERATE	LOC_Os06g29250
6	16693210	0.75	NON_SYNONYMOUS_CODING	MODERATE	LOC_Os06g29250
6	16693392	0.75	NON_SYNONYMOUS_CODING	MODERATE	LOC_Os06g29250
6	16693483	0.75	NON_SYNONYMOUS_CODING	MODERATE	LOC_Os06g29250
6	16785807	0.75	NON_SYNONYMOUS_CODING	MODERATE	LOC_Os06g29360
6	16785958	0.75	NON_SYNONYMOUS_CODING	MODERATE	LOC_Os06g29360
6	16790256	0.75	NON_SYNONYMOUS_CODING	MODERATE	LOC_Os06g29370
6	16790363	0.75	NON_SYNONYMOUS_CODING	MODERATE	LOC_Os06g29370
5	14663250	0.737	NON_SYNONYMOUS_CODING	MODERATE	LOC_Os05g25350	PF12819(Carbohydrate-binding protein of the ER)|PF07714(Protein tyrosine kinase)
6	11509463	0.737	NON_SYNONYMOUS_CODING	MODERATE	LOC_Os06g20070
6	13622316	0.737	NON_SYNONYMOUS_CODING	MODERATE	LOC_Os06g23330
6	13622416	0.737	STOP_GAINED	HIGH	LOC_Os06g23330
6	14020282	0.737	NON_SYNONYMOUS_CODING	MODERATE	LOC_Os06g24000
6	14020300	0.737	NON_SYNONYMOUS_CODING	MODERATE	LOC_Os06g24000
6	15224982	0.737	NON_SYNONYMOUS_CODING	MODERATE	LOC_Os06g26000
11	27838428	0.724	NON_SYNONYMOUS_CODING	MODERATE	LOC_Os11g47140	PF07714(Protein tyrosine kinase)|PF13947(Wall-associated receptor kinase galacturonan-binding)
5	14610189	0.724	NON_SYNONYMOUS_CODING	MODERATE	LOC_Os05g25270
5	14610272	0.724	NON_SYNONYMOUS_CODING	MODERATE	LOC_Os05g25270
5	14610420	0.724	NON_SYNONYMOUS_CODING	MODERATE	LOC_Os05g25270
5	14662041	0.724	STOP_GAINED	HIGH	LOC_Os05g25350	PF12819(Carbohydrate-binding protein of the ER)|PF07714(Protein tyrosine kinase)
5	14785375	0.724	NON_SYNONYMOUS_CODING	MODERATE	LOC_Os05g25540	PF07714(Protein tyrosine kinase)
5	14785776	0.724	NON_SYNONYMOUS_CODING	MODERATE	LOC_Os05g25540	PF07714(Protein tyrosine kinase)
5	14816877	0.724	NON_SYNONYMOUS_CODING	MODERATE	LOC_Os05g25590
6	10023031	0.724	NON_SYNONYMOUS_CODING	MODERATE	LOC_Os06g17300
6	10023064	0.724	NON_SYNONYMOUS_CODING	MODERATE	LOC_Os06g17300
11	27521284	0.711	NON_SYNONYMOUS_CODING	MODERATE	LOC_Os11g46230	PF07719(Tetratricopeptide repeat)	OsPCBP	Sterility	Late stage pollen development.
11	27521365	0.711	NON_SYNONYMOUS_CODING	MODERATE	LOC_Os11g46230	PF07719(Tetratricopeptide repeat)	OsPCBP	Sterility	Late stage pollen development.
11	27521398	0.711	NON_SYNONYMOUS_CODING	MODERATE	LOC_Os11g46230	PF07719(Tetratricopeptide repeat)	OsPCBP	Sterility	Late stage pollen development.
11	27521758	0.711	NON_SYNONYMOUS_CODING	MODERATE	LOC_Os11g46230	PF07719(Tetratricopeptide repeat)	OsPCBP	Sterility	Late stage pollen development.
11	27521856	0.711	NON_SYNONYMOUS_CODING	MODERATE	LOC_Os11g46230	PF07719(Tetratricopeptide repeat)	OsPCBP	Sterility	Late stage pollen development.
11	27521904	0.711	NON_SYNONYMOUS_CODING	MODERATE	LOC_Os11g46230	PF07719(Tetratricopeptide repeat)	OsPCBP	Sterility	Late stage pollen development.
11	27521949	0.711	NON_SYNONYMOUS_CODING	MODERATE	LOC_Os11g46230	PF07719(Tetratricopeptide repeat)	OsPCBP	Sterility	Late stage pollen development.
11	27521977	0.711	STOP_GAINED	HIGH	LOC_Os11g46230	PF07719(Tetratricopeptide repeat)	OsPCBP	Sterility	Late stage pollen development.
11	27521998	0.711	NON_SYNONYMOUS_CODING	MODERATE	LOC_Os11g46230	PF07719(Tetratricopeptide repeat)	OsPCBP	Sterility	Late stage pollen development.
11	27522235	0.711	STOP_GAINED	HIGH	LOC_Os11g46230	PF07719(Tetratricopeptide repeat)	OsPCBP	Sterility	Late stage pollen development.
11	27522525	0.711	NON_SYNONYMOUS_CODING	MODERATE	LOC_Os11g46230	PF07719(Tetratricopeptide repeat)	OsPCBP	Sterility	Late stage pollen development.
11	27525234	0.711	NON_SYNONYMOUS_CODING	MODERATE	LOC_Os11g46230	PF07719(Tetratricopeptide repeat)	OsPCBP	Sterility	Late stage pollen development.
11	27536061	0.711	NON_SYNONYMOUS_CODING	MODERATE	LOC_Os11g46250
11	27539835	0.711	NON_SYNONYMOUS_CODING	MODERATE	LOC_Os11g46250
11	27845657	0.711	NON_SYNONYMOUS_CODING	MODERATE	LOC_Os11g47150	PF00069(Protein kinase domain)|PF07645(Calcium-binding EGF domain)|PF13947(Wall-associated receptor kinase galacturonan-binding)
11	28210049	0.711	NON_SYNONYMOUS_CODING	MODERATE	LOC_Os11g47530	PF00704(Glycosyl hydrolases family 18)
11	28217232	0.711	NON_SYNONYMOUS_CODING	MODERATE	LOC_Os11g47560	PF00704(Glycosyl hydrolases family 18)
11	28217251	0.711	NON_SYNONYMOUS_CODING	MODERATE	LOC_Os11g47560	PF00704(Glycosyl hydrolases family 18)
11	28224896	0.711	NON_SYNONYMOUS_CODING	MODERATE	LOC_Os11g47570	PF00704(Glycosyl hydrolases family 18)
11	28225363	0.711	NON_SYNONYMOUS_CODING	MODERATE	LOC_Os11g47570	PF00704(Glycosyl hydrolases family 18)
11	28225509	0.711	NON_SYNONYMOUS_CODING	MODERATE	LOC_Os11g47570	PF00704(Glycosyl hydrolases family 18)
11	28227062	0.711	NON_SYNONYMOUS_CODING	MODERATE	LOC_Os11g47574
5	14783302	0.711	NON_SYNONYMOUS_CODING	MODERATE	LOC_Os05g25540	PF07714(Protein tyrosine kinase)
5	14783305	0.711	NON_SYNONYMOUS_CODING	MODERATE	LOC_Os05g25540	PF07714(Protein tyrosine kinase)
5	14783309	0.711	NON_SYNONYMOUS_CODING	MODERATE	LOC_Os05g25540	PF07714(Protein tyrosine kinase)
5	14783314	0.711	NON_SYNONYMOUS_CODING	MODERATE	LOC_Os05g25540	PF07714(Protein tyrosine kinase)
5	14784174	0.711	NON_SYNONYMOUS_CODING	MODERATE	LOC_Os05g25540	PF07714(Protein tyrosine kinase)
6	15274885	0.711	NON_SYNONYMOUS_CODING	MODERATE	LOC_Os06g26110
6	15275116	0.711	NON_SYNONYMOUS_CODING	MODERATE	LOC_Os06g26110
6	15276536	0.711	NON_SYNONYMOUS_CODING	MODERATE	LOC_Os06g26110
6	15280213	0.711	NON_SYNONYMOUS_CODING	MODERATE	LOC_Os06g26120
LN1_STANDING
Chromosome	Position	AFD*	type	Effect	GeneID	Pfam	Gene name	Function type	Gene function
1	33695006	0.978	NON_SYNONYMOUS_CODING	MODERATE	LOC_Os01g58290	PF00082(Subtilase family)|PF02225(PA domain)	Hwi2	Resistance or Tolerance	activate Hwi1-perceived downstream defense responses
1	33695537	0.978	NON_SYNONYMOUS_CODING	MODERATE	LOC_Os01g58290	PF00082(Subtilase family)|PF02225(PA domain)	Hwi2	Resistance or Tolerance	activate Hwi1-perceived downstream defense responses
1	33692983	0.968	NON_SYNONYMOUS_CODING	MODERATE	LOC_Os01g58290	PF00082(Subtilase family)|PF02225(PA domain)	Hwi2	Resistance or Tolerance	activate Hwi1-perceived downstream defense responses
1	33693193	0.968	STOP_LOST	HIGH	LOC_Os01g58290	PF00082(Subtilase family)|PF02225(PA domain)	Hwi2	Resistance or Tolerance	activate Hwi1-perceived downstream defense responses
10	20312978	0.946	NON_SYNONYMOUS_CODING	MODERATE	LOC_Os10g38060	PF00614(Phospholipase D Active site motif)|PF12357(Phospholipase D C terminal)|PF00168(C2 domain)	PLDβ1	Physiological trait	Sensitivity to ABA during germination stage.
1	33452673	0.943	NON_SYNONYMOUS_CODING	MODERATE	LOC_Os01g57854	PF04043(Plant invertase/pectin methylesterase inhibitor)|PF01095(Pectinesterase)	PME1	Physiological trait	Leaf senescence. MeOH-induced Trp and Trp-derived secondary metabolite biosynthesis.
7	140189	0.94	NON_SYNONYMOUS_CODING	MODERATE	LOC_Os07g01240		SRL1	Morphological trait	Lolled leaf. Bulliform cell formation.
1	33458734	0.938	NON_SYNONYMOUS_CODING	MODERATE	LOC_Os01g57854	PF04043(Plant invertase/pectin methylesterase inhibitor)|PF01095(Pectinesterase)	PME1	Physiological trait	Leaf senescence. MeOH-induced Trp and Trp-derived secondary metabolite biosynthesis.
8	5221716	0.925	STOP_GAINED	HIGH	LOC_Os08g08970	PF00190(Cupin)	OsGLP8	Resistance or Tolerance	Resistance to Magnaporthe oryzae and Rhizoctonia solani.
10	20306310	0.886	NON_SYNONYMOUS_CODING	MODERATE	LOC_Os10g38060	PF00614(Phospholipase D Active site motif)|PF12357(Phospholipase D C terminal)|PF00168(C2 domain)	PLDβ1	Physiological trait	Sensitivity to ABA during germination stage.
10	20307316	0.886	NON_SYNONYMOUS_CODING	MODERATE	LOC_Os10g38060	PF00614(Phospholipase D Active site motif)|PF12357(Phospholipase D C terminal)|PF00168(C2 domain)	PLDβ1	Physiological trait	Sensitivity to ABA during germination stage.
6	1961834	0.886	NON_SYNONYMOUS_CODING	MODERATE	LOC_Os06g04540	PF03479(Domain of unknown function (DUF296))	dp1	Morphological trait	Floral organ number. Palea formation.
3	634905	0.88	NON_SYNONYMOUS_CODING	MODERATE	LOC_Os03g02010	PF00145(C-5 cytosine-specific DNA methylase)	osdrm2	Others	Pleiotropic developmental defect. de novo and non-CG methylation.
3	717236	0.88	NON_SYNONYMOUS_CODING	MODERATE	LOC_Os03g02160		Ehd4	Physiological trait	Flowering time. Grain number.
3	718694	0.88	NON_SYNONYMOUS_CODING	MODERATE	LOC_Os03g02160		Ehd4	Physiological trait	Flowering time. Grain number.
3	718947	0.88	NON_SYNONYMOUS_CODING	MODERATE	LOC_Os03g02160		Ehd4	Physiological trait	Flowering time. Grain number.
6	1961644	0.876	NON_SYNONYMOUS_CODING	MODERATE	LOC_Os06g04540	PF03479(Domain of unknown function (DUF296))	dp1	Morphological trait	Floral organ number. Palea formation.
6	1962323	0.876	NON_SYNONYMOUS_CODING	MODERATE	LOC_Os06g04540	PF03479(Domain of unknown function (DUF296))	dp1	Morphological trait	Floral organ number. Palea formation.
6	1767007	0.871	NON_SYNONYMOUS_CODING	MODERATE	LOC_Os06g04200	PF00534(Glycosyl transferases group 1)|PF08323(Starch synthase catalytic domain)	wx	Physiological trait	Seed amylose content.
6	1961662	0.866	NON_SYNONYMOUS_CODING	MODERATE	LOC_Os06g04540	PF03479(Domain of unknown function (DUF296))	dp1	Morphological trait	Floral organ number. Palea formation.
3	32994441	0.856	NON_SYNONYMOUS_CODING	MODERATE	LOC_Os03g57940	PF00069(Protein kinase domain)	Hd16	Physiological trait	Flowering time.
2	8591670	0.851	NON_SYNONYMOUS_CODING	MODERATE	LOC_Os02g15350	PF02701(Dof domain, zinc finger)	RPBF	Physiological trait	Seed storage protein and starch content.
2	35083736	0.826	NON_SYNONYMOUS_CODING	MODERATE	LOC_Os02g57270		rtbp1	Others	Germ cell development. Pleiotropic developmental defect. Regulation of telomere length.
9	16785990	0.812	NON_SYNONYMOUS_CODING	MODERATE	LOC_Os09g27620	PF00628(PHD-finger)	TMS 9-1(OsMS1)	Physiological trait	pollen fertility
9	16786514	0.807	STOP_LOST	HIGH	LOC_Os09g27620	PF00628(PHD-finger)	TMS 9-1(OsMS1)	Physiological trait	pollen fertility
3	28506542	0.791	NON_SYNONYMOUS_CODING	MODERATE	LOC_Os03g49990	PF03514(GRAS family transcription factor)|PF12041(Transcriptional regulator DELLA protein N terminal)	Slr1-d	Morphological trait	Dwarfism. Gibberellin sensitivity.
8	2889471	0.791	NON_SYNONYMOUS_CODING	MODERATE	LOC_Os08g05440	PF00931(NB-ARC domain)	Pi36	Resistance or Tolerance	Resistance to Magnaporthe oryzae.
6	4712445	0.787	NON_SYNONYMOUS_CODING	MODERATE	LOC_Os06g09370	PF00010(Helix-loop-helix DNA-binding domain)	OsPTF1	Resistance or Tolerance	Phosphate starvation tolerance.
7	12799096	0.787	NON_SYNONYMOUS_CODING	MODERATE	LOC_Os07g22710	PF13202(EF hand)|PF00069(Protein kinase domain)	CPK18	Resistance or Tolerance	&quot;binds and phosphorylates MPK5, regulating resistant to blast (Magnaporthe oryzae)&quot;
4	31455696	0.785	NON_SYNONYMOUS_CODING	MODERATE	LOC_Os04g53120	PF00931(NB-ARC domain)|PF02892(BED zinc finger)	Xa1	Resistance or Tolerance	Resistance to Xanthomonas oryzae pv. oryzae.
3	3204178	0.776	STOP_LOST	HIGH	LOC_Os03g06410	PF07714(Protein tyrosine kinase)|PF14381(Ethylene-responsive protein kinase Le-CTR1)	OsEDR1	Resistance or Tolerance	&quot;Resistance to Xanthomonas oryzae pv. Oryzae. Regulation of SA, JA and ethylene.&quot;
3	16995497	0.772	NON_SYNONYMOUS_CODING	MODERATE	LOC_Os03g29810	PF00574(Clp protease)	vyl	Physiological trait	Chloroplast development.
6	4709280	0.772	NON_SYNONYMOUS_CODING	MODERATE	LOC_Os06g09370	PF00010(Helix-loop-helix DNA-binding domain)	OsPTF1	Resistance or Tolerance	Phosphate starvation tolerance.
6	4709291	0.772	NON_SYNONYMOUS_CODING	MODERATE	LOC_Os06g09370	PF00010(Helix-loop-helix DNA-binding domain)	OsPTF1	Resistance or Tolerance	Phosphate starvation tolerance.
6	4711249	0.772	NON_SYNONYMOUS_CODING	MODERATE	LOC_Os06g09370	PF00010(Helix-loop-helix DNA-binding domain)	OsPTF1	Resistance or Tolerance	Phosphate starvation tolerance.
6	4711318	0.772	NON_SYNONYMOUS_CODING	MODERATE	LOC_Os06g09370	PF00010(Helix-loop-helix DNA-binding domain)	OsPTF1	Resistance or Tolerance	Phosphate starvation tolerance.
6	4711320	0.772	NON_SYNONYMOUS_CODING	MODERATE	LOC_Os06g09370	PF00010(Helix-loop-helix DNA-binding domain)	OsPTF1	Resistance or Tolerance	Phosphate starvation tolerance.
6	4711522	0.772	NON_SYNONYMOUS_CODING	MODERATE	LOC_Os06g09370	PF00010(Helix-loop-helix DNA-binding domain)	OsPTF1	Resistance or Tolerance	Phosphate starvation tolerance.
6	4711822	0.772	NON_SYNONYMOUS_CODING	MODERATE	LOC_Os06g09370	PF00010(Helix-loop-helix DNA-binding domain)	OsPTF1	Resistance or Tolerance	Phosphate starvation tolerance.
6	4711831	0.772	NON_SYNONYMOUS_CODING	MODERATE	LOC_Os06g09370	PF00010(Helix-loop-helix DNA-binding domain)	OsPTF1	Resistance or Tolerance	Phosphate starvation tolerance.
6	4711915	0.772	NON_SYNONYMOUS_CODING	MODERATE	LOC_Os06g09370	PF00010(Helix-loop-helix DNA-binding domain)	OsPTF1	Resistance or Tolerance	Phosphate starvation tolerance.
6	4711969	0.772	NON_SYNONYMOUS_CODING	MODERATE	LOC_Os06g09370	PF00010(Helix-loop-helix DNA-binding domain)	OsPTF1	Resistance or Tolerance	Phosphate starvation tolerance.
8	2889333	0.766	NON_SYNONYMOUS_CODING	MODERATE	LOC_Os08g05440	PF00931(NB-ARC domain)	Pi36	Resistance or Tolerance	Resistance to Magnaporthe oryzae.
8	2886086	0.763	NON_SYNONYMOUS_CODING	MODERATE	LOC_Os08g05440	PF00931(NB-ARC domain)	Pi36	Resistance or Tolerance	Resistance to Magnaporthe oryzae.
11	4783684	0.762	NON_SYNONYMOUS_CODING	MODERATE	LOC_Os11g09010	PF01764(Lipase (class 3))	OsPAD4	Resistance or Tolerance	&quot;wound-induced and JA-dependent bacterial resistance, induction of terpenoid-type phytoalexin momilactone A(MOA) accumulation&quot;
8	2884245	0.761	NON_SYNONYMOUS_CODING	MODERATE	LOC_Os08g05440	PF00931(NB-ARC domain)	Pi36	Resistance or Tolerance	Resistance to Magnaporthe oryzae.
8	2885760	0.761	NON_SYNONYMOUS_CODING	MODERATE	LOC_Os08g05440	PF00931(NB-ARC domain)	Pi36	Resistance or Tolerance	Resistance to Magnaporthe oryzae.
8	2885771	0.761	NON_SYNONYMOUS_CODING	MODERATE	LOC_Os08g05440	PF00931(NB-ARC domain)	Pi36	Resistance or Tolerance	Resistance to Magnaporthe oryzae.
8	2885783	0.761	NON_SYNONYMOUS_CODING	MODERATE	LOC_Os08g05440	PF00931(NB-ARC domain)	Pi36	Resistance or Tolerance	Resistance to Magnaporthe oryzae.
8	2885787	0.761	NON_SYNONYMOUS_CODING	MODERATE	LOC_Os08g05440	PF00931(NB-ARC domain)	Pi36	Resistance or Tolerance	Resistance to Magnaporthe oryzae.
8	2885828	0.761	NON_SYNONYMOUS_CODING	MODERATE	LOC_Os08g05440	PF00931(NB-ARC domain)	Pi36	Resistance or Tolerance	Resistance to Magnaporthe oryzae.
8	2885835	0.761	NON_SYNONYMOUS_CODING	MODERATE	LOC_Os08g05440	PF00931(NB-ARC domain)	Pi36	Resistance or Tolerance	Resistance to Magnaporthe oryzae.
6	4711655	0.76	NON_SYNONYMOUS_CODING	MODERATE	LOC_Os06g09370	PF00010(Helix-loop-helix DNA-binding domain)	OsPTF1	Resistance or Tolerance	Phosphate starvation tolerance.
6	4711020	0.757	NON_SYNONYMOUS_CODING	MODERATE	LOC_Os06g09370	PF00010(Helix-loop-helix DNA-binding domain)	OsPTF1	Resistance or Tolerance	Phosphate starvation tolerance.
8	2884218	0.756	NON_SYNONYMOUS_CODING	MODERATE	LOC_Os08g05440	PF00931(NB-ARC domain)	Pi36	Resistance or Tolerance	Resistance to Magnaporthe oryzae.
8	2884226	0.756	STOP_LOST	HIGH	LOC_Os08g05440	PF00931(NB-ARC domain)	Pi36	Resistance or Tolerance	Resistance to Magnaporthe oryzae.
8	2884584	0.756	NON_SYNONYMOUS_CODING	MODERATE	LOC_Os08g05440	PF00931(NB-ARC domain)	Pi36	Resistance or Tolerance	Resistance to Magnaporthe oryzae.
8	2884868	0.756	NON_SYNONYMOUS_CODING	MODERATE	LOC_Os08g05440	PF00931(NB-ARC domain)	Pi36	Resistance or Tolerance	Resistance to Magnaporthe oryzae.
8	2884877	0.756	STOP_LOST	HIGH	LOC_Os08g05440	PF00931(NB-ARC domain)	Pi36	Resistance or Tolerance	Resistance to Magnaporthe oryzae.
8	2884880	0.756	STOP_GAINED	HIGH	LOC_Os08g05440	PF00931(NB-ARC domain)	Pi36	Resistance or Tolerance	Resistance to Magnaporthe oryzae.
8	2884901	0.756	NON_SYNONYMOUS_CODING	MODERATE	LOC_Os08g05440	PF00931(NB-ARC domain)	Pi36	Resistance or Tolerance	Resistance to Magnaporthe oryzae.
8	2885612	0.756	NON_SYNONYMOUS_CODING	MODERATE	LOC_Os08g05440	PF00931(NB-ARC domain)	Pi36	Resistance or Tolerance	Resistance to Magnaporthe oryzae.
8	2885618	0.756	NON_SYNONYMOUS_CODING	MODERATE	LOC_Os08g05440	PF00931(NB-ARC domain)	Pi36	Resistance or Tolerance	Resistance to Magnaporthe oryzae.
8	2885619	0.756	NON_SYNONYMOUS_CODING	MODERATE	LOC_Os08g05440	PF00931(NB-ARC domain)	Pi36	Resistance or Tolerance	Resistance to Magnaporthe oryzae.
8	2885652	0.756	NON_SYNONYMOUS_CODING	MODERATE	LOC_Os08g05440	PF00931(NB-ARC domain)	Pi36	Resistance or Tolerance	Resistance to Magnaporthe oryzae.
8	2884658	0.753	NON_SYNONYMOUS_CODING	MODERATE	LOC_Os08g05440	PF00931(NB-ARC domain)	Pi36	Resistance or Tolerance	Resistance to Magnaporthe oryzae.
8	2878106	0.751	NON_SYNONYMOUS_CODING	MODERATE	LOC_Os08g05440	PF00931(NB-ARC domain)	Pi36	Resistance or Tolerance	Resistance to Magnaporthe oryzae.
8	2884322	0.751	STOP_LOST	HIGH	LOC_Os08g05440	PF00931(NB-ARC domain)	Pi36	Resistance or Tolerance	Resistance to Magnaporthe oryzae.
8	2884403	0.751	NON_SYNONYMOUS_CODING	MODERATE	LOC_Os08g05440	PF00931(NB-ARC domain)	Pi36	Resistance or Tolerance	Resistance to Magnaporthe oryzae.
8	2884965	0.751	NON_SYNONYMOUS_CODING	MODERATE	LOC_Os08g05440	PF00931(NB-ARC domain)	Pi36	Resistance or Tolerance	Resistance to Magnaporthe oryzae.
8	2884988	0.751	NON_SYNONYMOUS_CODING	MODERATE	LOC_Os08g05440	PF00931(NB-ARC domain)	Pi36	Resistance or Tolerance	Resistance to Magnaporthe oryzae.
8	2885011	0.751	STOP_LOST	HIGH	LOC_Os08g05440	PF00931(NB-ARC domain)	Pi36	Resistance or Tolerance	Resistance to Magnaporthe oryzae.
8	2886092	0.751	NON_SYNONYMOUS_CODING	MODERATE	LOC_Os08g05440	PF00931(NB-ARC domain)	Pi36	Resistance or Tolerance	Resistance to Magnaporthe oryzae.
6	22021293	0.742	NON_SYNONYMOUS_CODING	MODERATE	LOC_Os06g37300	PF00067(Cytochrome P450)	d35	Morphological trait	Dwarfism. Gibberellin biosynthesis.
6	22023419	0.742	NON_SYNONYMOUS_CODING	MODERATE	LOC_Os06g37300	PF00067(Cytochrome P450)	d35	Morphological trait	Dwarfism. Gibberellin biosynthesis.
8	2885925	0.741	NON_SYNONYMOUS_CODING	MODERATE	LOC_Os08g05440	PF00931(NB-ARC domain)	Pi36	Resistance or Tolerance	Resistance to Magnaporthe oryzae.
8	2885928	0.741	NON_SYNONYMOUS_CODING	MODERATE	LOC_Os08g05440	PF00931(NB-ARC domain)	Pi36	Resistance or Tolerance	Resistance to Magnaporthe oryzae.
8	2886008	0.741	STOP_GAINED	HIGH	LOC_Os08g05440	PF00931(NB-ARC domain)	Pi36	Resistance or Tolerance	Resistance to Magnaporthe oryzae.
8	2886044	0.741	NON_SYNONYMOUS_CODING	MODERATE	LOC_Os08g05440	PF00931(NB-ARC domain)	Pi36	Resistance or Tolerance	Resistance to Magnaporthe oryzae.
8	2885882	0.736	STOP_GAINED	HIGH	LOC_Os08g05440	PF00931(NB-ARC domain)	Pi36	Resistance or Tolerance	Resistance to Magnaporthe oryzae.
8	2886029	0.736	NON_SYNONYMOUS_CODING	MODERATE	LOC_Os08g05440	PF00931(NB-ARC domain)	Pi36	Resistance or Tolerance	Resistance to Magnaporthe oryzae.
8	2886077	0.736	NON_SYNONYMOUS_CODING	MODERATE	LOC_Os08g05440	PF00931(NB-ARC domain)	Pi36	Resistance or Tolerance	Resistance to Magnaporthe oryzae.
9	17190421	0.733	NON_SYNONYMOUS_CODING	MODERATE	LOC_Os09g28310	PF00170(bZIP transcription factor)	OsbZIP72	Resistance or Tolerance	Drought tolerance. ABA sensitivity.
8	2885890	0.731	NON_SYNONYMOUS_CODING	MODERATE	LOC_Os08g05440	PF00931(NB-ARC domain)	Pi36	Resistance or Tolerance	Resistance to Magnaporthe oryzae.
8	2885905	0.731	STOP_LOST	HIGH	LOC_Os08g05440	PF00931(NB-ARC domain)	Pi36	Resistance or Tolerance	Resistance to Magnaporthe oryzae.
8	2885948	0.731	NON_SYNONYMOUS_CODING	MODERATE	LOC_Os08g05440	PF00931(NB-ARC domain)	Pi36	Resistance or Tolerance	Resistance to Magnaporthe oryzae.
8	2886038	0.731	NON_SYNONYMOUS_CODING	MODERATE	LOC_Os08g05440	PF00931(NB-ARC domain)	Pi36	Resistance or Tolerance	Resistance to Magnaporthe oryzae.
8	2885247	0.729	NON_SYNONYMOUS_CODING	MODERATE	LOC_Os08g05440	PF00931(NB-ARC domain)	Pi36	Resistance or Tolerance	Resistance to Magnaporthe oryzae.
8	2886059	0.726	STOP_LOST	HIGH	LOC_Os08g05440	PF00931(NB-ARC domain)	Pi36	Resistance or Tolerance	Resistance to Magnaporthe oryzae.
8	2885210	0.724	NON_SYNONYMOUS_CODING	MODERATE	LOC_Os08g05440	PF00931(NB-ARC domain)	Pi36	Resistance or Tolerance	Resistance to Magnaporthe oryzae.
8	2878199	0.719	NON_SYNONYMOUS_CODING	MODERATE	LOC_Os08g05440	PF00931(NB-ARC domain)	Pi36	Resistance or Tolerance	Resistance to Magnaporthe oryzae.
8	2886084	0.716	NON_SYNONYMOUS_CODING	MODERATE	LOC_Os08g05440	PF00931(NB-ARC domain)	Pi36	Resistance or Tolerance	Resistance to Magnaporthe oryzae.
8	2885216	0.714	NON_SYNONYMOUS_CODING	MODERATE	LOC_Os08g05440	PF00931(NB-ARC domain)	Pi36	Resistance or Tolerance	Resistance to Magnaporthe oryzae.
8	20810214	0.713	NON_SYNONYMOUS_CODING	MODERATE	LOC_Os08g33370	PF00244(14-3-3 protein)	GF14c	Resistance or Tolerance	Drought tolerance.
8	2885130	0.711	NON_SYNONYMOUS_CODING	MODERATE	LOC_Os08g05440	PF00931(NB-ARC domain)	Pi36	Resistance or Tolerance	Resistance to Magnaporthe oryzae.
8	2885230	0.709	STOP_LOST	HIGH	LOC_Os08g05440	PF00931(NB-ARC domain)	Pi36	Resistance or Tolerance	Resistance to Magnaporthe oryzae.
8	2885237	0.701	NON_SYNONYMOUS_CODING	MODERATE	LOC_Os08g05440	PF00931(NB-ARC domain)	Pi36	Resistance or Tolerance	Resistance to Magnaporthe oryzae.
LN1 NEW
Chromosome	Position	AFD*	type	Effect	GeneID	Pfam	Gene name	Function type	Gene function
10	20643580	1	NON_SYNONYMOUS_CODING	MODERATE	LOC_Os10g38880	PF04844(Transcriptional repressor, ovate)
4	5871962	0.95	NON_SYNONYMOUS_CODING	MODERATE	LOC_Os04g10830
4	5926982	0.95	NON_SYNONYMOUS_CODING	MODERATE	LOC_Os04g10940
4	5927014	0.95	STOP_GAINED	HIGH	LOC_Os04g10940
4	5927015	0.95	NON_SYNONYMOUS_CODING	MODERATE	LOC_Os04g10940
4	6589032	0.95	NON_SYNONYMOUS_CODING	MODERATE	LOC_Os04g12010	PF04577(Protein of unknown function (DUF563))
4	6629933	0.95	NON_SYNONYMOUS_CODING	MODERATE	LOC_Os04g12080	PF00069(Protein kinase domain)
4	6633189	0.95	NON_SYNONYMOUS_CODING	MODERATE	LOC_Os04g12080	PF00069(Protein kinase domain)
4	6867566	0.95	NON_SYNONYMOUS_CODING	MODERATE	LOC_Os04g12430
4	6902250	0.95	NON_SYNONYMOUS_CODING	MODERATE	LOC_Os04g12480	PF00806(Pumilio-family RNA binding repeat)
4	6902280	0.95	NON_SYNONYMOUS_CODING	MODERATE	LOC_Os04g12480	PF00806(Pumilio-family RNA binding repeat)
4	6992531	0.95	NON_SYNONYMOUS_CODING	MODERATE	LOC_Os04g12639	PF03080(Domain of unknown function (DUF239))|PF14365(Domain of unknown function (DUF4409))
6	21564381	0.95	NON_SYNONYMOUS_CODING	MODERATE	LOC_Os06g36680	PF07526(Associated with HOX)|PF05920(Homeobox KN domain)
4	5856509	0.925	NON_SYNONYMOUS_CODING	MODERATE	LOC_Os04g10790
4	5782098	0.875	NON_SYNONYMOUS_CODING	MODERATE	LOC_Os04g10650	PF08839(DNA replication factor CDT1 like)
2	14959571	0.825	NON_SYNONYMOUS_CODING	MODERATE	LOC_Os02g25600
2	17074034	0.825	NON_SYNONYMOUS_CODING	MODERATE	LOC_Os02g28850	PF00225(Kinesin motor domain)|PF06548(Kinesin-related)
2	17074633	0.825	NON_SYNONYMOUS_CODING	MODERATE	LOC_Os02g28850	PF00225(Kinesin motor domain)|PF06548(Kinesin-related)
5	18896429	0.825	NON_SYNONYMOUS_CODING	MODERATE	LOC_Os05g32460	PF05678(VQ motif)
10	4003921	0.8	NON_SYNONYMOUS_CODING	MODERATE	LOC_Os10g07520
10	4003927	0.8	NON_SYNONYMOUS_CODING	MODERATE	LOC_Os10g07520
10	4004011	0.8	NON_SYNONYMOUS_CODING	MODERATE	LOC_Os10g07520
10	4048775	0.8	NON_SYNONYMOUS_CODING	MODERATE	LOC_Os10g07546	PF03000(NPH3 family)
10	4054193	0.787	NON_SYNONYMOUS_CODING	MODERATE	LOC_Os10g07548	PF13947(Wall-associated receptor kinase galacturonan-binding)|PF07714(Protein tyrosine kinase)
10	4054206	0.787	NON_SYNONYMOUS_CODING	MODERATE	LOC_Os10g07548	PF13947(Wall-associated receptor kinase galacturonan-binding)|PF07714(Protein tyrosine kinase)
10	4054211	0.787	NON_SYNONYMOUS_CODING	MODERATE	LOC_Os10g07548	PF13947(Wall-associated receptor kinase galacturonan-binding)|PF07714(Protein tyrosine kinase)
1	31271827	0.75	NON_SYNONYMOUS_CODING	MODERATE	LOC_Os01g54340	PF04720(Protein of unknown function (DUF506))
1	31357257	0.75	NON_SYNONYMOUS_CODING	MODERATE	LOC_Os01g54515	PF00854(POT family)
1	26594258	0.725	NON_SYNONYMOUS_CODING	MODERATE	LOC_Os01g46700	PF13832(PHD-zinc-finger like domain)|PF00856(SET domain)
NX1 STANDING
Chromosome	Position	AFD*	type	Effect	GeneID	Pfam	Gene name	Function type	Gene function
6	9335777	0.876	NON_SYNONYMOUS_CODING	MODERATE	LOC_Os06g16370	PF06203(CCT motif)	Hd1	Physiological trait	Flowering time.
2	30455861	0.866	NON_SYNONYMOUS_CODING	MODERATE	LOC_Os02g49840	PF01486(K-box region)|PF00319(SRF-type transcription factor (DNA-binding and dimerisation domain))	OsMADS57	Morphological trait	Tillering.
2	29342326	0.861	NON_SYNONYMOUS_CODING	MODERATE	LOC_Os02g47970	PF00648(Calpain family cysteine protease)|PF13385(Concanavalin A-like lectin/glucanases superfamily)|PF01067(Calpain large subunit, domain III)	adl1	Morphological trait	Leaf rolling. Identity of adaxial and abaxial of leaf. Shoot organization.
11	27429215	0.843	NON_SYNONYMOUS_CODING	MODERATE	LOC_Os11g46080	PF00931(NB-ARC domain)	Pik2	Resistance or Tolerance	Blast resistance.
11	27414104	0.835	NON_SYNONYMOUS_CODING	MODERATE	LOC_Os11g46070	PF00931(NB-ARC domain)	Pik1	Resistance or Tolerance	Blast resistance.
3	30399799	0.83	START_LOST	HIGH	LOC_Os03g53020	PF00010(Helix-loop-helix DNA-binding domain)	OsbHLH148	Resistance or Tolerance	Drought tolerance.
11	27416927	0.83	STOP_GAINED	HIGH	LOC_Os11g46070	PF00931(NB-ARC domain)	Pik1	Resistance or Tolerance	Blast resistance.
6	29478182	0.81	NON_SYNONYMOUS_CODING	MODERATE	LOC_Os06g48720	PF00403(Heavy-metal-associated domain)	OsHMA2	Resistance or Tolerance	Zn and Cd translocation.
6	22023552	0.805	NON_SYNONYMOUS_CODING	MODERATE	LOC_Os06g37300	PF00067(Cytochrome P450)	d35	Morphological trait	Dwarfism. Gibberellin biosynthesis.
1	25643574	0.797	NON_SYNONYMOUS_CODING	MODERATE	LOC_Os01g45200	PF01073(3-beta hydroxysteroid dehydrogenase/isomerase family)	snl6	Resistance or Tolerance	NH1-mediated resistance to Xanthomonas oryzae pv. oryzae. Lignin content. Sugar extractability for the production of cellulosic biofuels.
11	27515763	0.795	NON_SYNONYMOUS_CODING	MODERATE	LOC_Os11g46210	PF00931(NB-ARC domain)	Pik-p	Resistance or Tolerance	Blast resistance.
11	27522165	0.795	NON_SYNONYMOUS_CODING	MODERATE	LOC_Os11g46230	PF07719(Tetratricopeptide repeat)	OsPCBP	Physiological trait	Late stage pollen development.
3	2815316	0.78	NON_SYNONYMOUS_CODING	MODERATE	LOC_Os03g05640	PF00083(Sugar (and other) transporter)	OsPT2	Physiological trait	grain weight through selenite uptake
6	1767007	0.78	NON_SYNONYMOUS_CODING	MODERATE	LOC_Os06g04200	PF00534(Glycosyl transferases group 1)|PF08323(Starch synthase catalytic domain)	wx	Physiological trait	Seed amylose content.
1	25639980	0.777	NON_SYNONYMOUS_CODING	MODERATE	LOC_Os01g45200	PF01073(3-beta hydroxysteroid dehydrogenase/isomerase family)	snl6	Resistance or Tolerance	NH1-mediated resistance to Xanthomonas oryzae pv. oryzae. Lignin content. Sugar extractability for the production of cellulosic biofuels.
11	27414521	0.769	NON_SYNONYMOUS_CODING	MODERATE	LOC_Os11g46070	PF00931(NB-ARC domain)	Pik1	Resistance or Tolerance	Blast resistance.
11	27508671	0.765	NON_SYNONYMOUS_CODING	MODERATE	LOC_Os11g46200	PF12799(Leucine Rich repeats (2 copies))|PF00931(NB-ARC domain)	Pikm	Resistance or Tolerance	Blast resistance.
7	18209245	0.762	NON_SYNONYMOUS_CODING	MODERATE	LOC_Os07g30774	PF00612(IQ calmodulin-binding motif)|PF03859(CG-1 domain)|PF12796(Ankyrin repeats (3 copies))	oscbt	Resistance or Tolerance	Resistance to Xanthomonas oryzae and Magnaporthe grisea.
9	7932242	0.76	NON_SYNONYMOUS_CODING	MODERATE	LOC_Os09g13630	PF09733(VEFS-Box of polycomb protein)	OsEMF2b	Physiological trait	flowering time
9	7932344	0.76	NON_SYNONYMOUS_CODING	MODERATE	LOC_Os09g13630	PF09733(VEFS-Box of polycomb protein)	OsEMF2b	Physiological trait	flowering time
11	28231091	0.757	NON_SYNONYMOUS_CODING	MODERATE	LOC_Os11g47580	PF00704(Glycosyl hydrolases family 18)	RIXI	Resistance or Tolerance	resistance to Magnaporthe grisea
11	27506898	0.752	NON_SYNONYMOUS_CODING	MODERATE	LOC_Os11g46200	PF12799(Leucine Rich repeats (2 copies))|PF00931(NB-ARC domain)	Pikm	Resistance or Tolerance	Blast resistance.
6	1961834	0.75	NON_SYNONYMOUS_CODING	MODERATE	LOC_Os06g04540	PF03479(Domain of unknown function (DUF296))	dp1	Morphological trait	Floral organ number. Palea formation.
6	29540116	0.741	NON_SYNONYMOUS_CODING	MODERATE	LOC_Os06g48810	PF02386(Cation transport protein)	oshkt2;1	Resistance or Tolerance	Na uptake under K starvation.
2	8591670	0.74	NON_SYNONYMOUS_CODING	MODERATE	LOC_Os02g15350	PF02701(Dof domain, zinc finger)	RPBF	Physiological trait	Seed storage protein and starch content.
6	1961644	0.74	NON_SYNONYMOUS_CODING	MODERATE	LOC_Os06g04540	PF03479(Domain of unknown function (DUF296))	dp1	Morphological trait	Floral organ number. Palea formation.
6	1962323	0.74	NON_SYNONYMOUS_CODING	MODERATE	LOC_Os06g04540	PF03479(Domain of unknown function (DUF296))	dp1	Morphological trait	Floral organ number. Palea formation.
8	3242148	0.739	NON_SYNONYMOUS_CODING	MODERATE	LOC_Os08g05960		OsDR10	Resistance or Tolerance	&quot;Resistance to Xanthomonas oryzae pv. oryzae, Regulation of SA and JA level.&quot;
11	27507700	0.737	NON_SYNONYMOUS_CODING	MODERATE	LOC_Os11g46200	PF12799(Leucine Rich repeats (2 copies))|PF00931(NB-ARC domain)	Pikm	Resistance or Tolerance	Blast resistance.
11	28231034	0.734	NON_SYNONYMOUS_CODING	MODERATE	LOC_Os11g47580	PF00704(Glycosyl hydrolases family 18)	RIXI	Resistance or Tolerance	resistance to Magnaporthe grisea
6	1961662	0.73	NON_SYNONYMOUS_CODING	MODERATE	LOC_Os06g04540	PF03479(Domain of unknown function (DUF296))	dp1	Morphological trait	Floral organ number. Palea formation.
11	27507216	0.727	NON_SYNONYMOUS_CODING	MODERATE	LOC_Os11g46200	PF12799(Leucine Rich repeats (2 copies))|PF00931(NB-ARC domain)	Pikm	Resistance or Tolerance	Blast resistance.
11	27507781	0.723	NON_SYNONYMOUS_CODING	MODERATE	LOC_Os11g46200	PF12799(Leucine Rich repeats (2 copies))|PF00931(NB-ARC domain)	Pikm	Resistance or Tolerance	Blast resistance.
11	27507042	0.722	NON_SYNONYMOUS_CODING	MODERATE	LOC_Os11g46200	PF12799(Leucine Rich repeats (2 copies))|PF00931(NB-ARC domain)	Pikm	Resistance or Tolerance	Blast resistance.
11	27508008	0.722	NON_SYNONYMOUS_CODING	MODERATE	LOC_Os11g46200	PF12799(Leucine Rich repeats (2 copies))|PF00931(NB-ARC domain)	Pikm	Resistance or Tolerance	Blast resistance.
6	29478004	0.721	STOP_LOST	HIGH	LOC_Os06g48720	PF00403(Heavy-metal-associated domain)	OsHMA2	Resistance or Tolerance	Zn and Cd translocation.
6	29478044	0.721	NON_SYNONYMOUS_CODING	MODERATE	LOC_Os06g48720	PF00403(Heavy-metal-associated domain)	OsHMA2	Resistance or Tolerance	Zn and Cd translocation.
6	29478247	0.721	NON_SYNONYMOUS_CODING	MODERATE	LOC_Os06g48720	PF00403(Heavy-metal-associated domain)	OsHMA2	Resistance or Tolerance	Zn and Cd translocation.
11	27507030	0.717	NON_SYNONYMOUS_CODING	MODERATE	LOC_Os11g46200	PF12799(Leucine Rich repeats (2 copies))|PF00931(NB-ARC domain)	Pikm	Resistance or Tolerance	Blast resistance.
11	27507294	0.717	NON_SYNONYMOUS_CODING	MODERATE	LOC_Os11g46200	PF12799(Leucine Rich repeats (2 copies))|PF00931(NB-ARC domain)	Pikm	Resistance or Tolerance	Blast resistance.
11	27507075	0.714	NON_SYNONYMOUS_CODING	MODERATE	LOC_Os11g46200	PF12799(Leucine Rich repeats (2 copies))|PF00931(NB-ARC domain)	Pikm	Resistance or Tolerance	Blast resistance.
11	27507852	0.711	NON_SYNONYMOUS_CODING	MODERATE	LOC_Os11g46200	PF12799(Leucine Rich repeats (2 copies))|PF00931(NB-ARC domain)	Pikm	Resistance or Tolerance	Blast resistance.
5	5946377	0.709	NON_SYNONYMOUS_CODING	MODERATE	LOC_Os05g10770	PF02928(C5HC2 zinc finger)|PF02375(jmjN domain)|PF02373(JmjC domain, hydroxylase)|PF05964(F/Y-rich N-terminus)|PF05965(F/Y rich C-terminus)	JMJ703	Morphological trait	Dwarfism. Panicle size. Grain size. Leaf angle.
11	27199628	0.706	NON_SYNONYMOUS_CODING	MODERATE	LOC_Os11g45740	PF00249(Myb-like DNA-binding domain)	OsMPK5	Resistance or Tolerance	Resistance to brown spot pathogen Cochliobolus miyabeanus.
5	8847947	0.704	NON_SYNONYMOUS_CODING	MODERATE	LOC_Os05g15630	PF04535(Domain of unknown function (DUF588))	OsBLE3	Morphological trait	Internode elongation. Cell elongation. Leaf angle. Brassinosteroid sensitivity.
2	25886922	0.701	NON_SYNONYMOUS_CODING	MODERATE	LOC_Os02g43010	PF01650(Peptidase C13 family)	OsaLeg2	Others	wounding response, salt triggering ABA direct response, seed-related legumains
11	27507006	0.701	NON_SYNONYMOUS_CODING	MODERATE	LOC_Os11g46200	PF12799(Leucine Rich repeats (2 copies))|PF00931(NB-ARC domain)	Pikm	Resistance or Tolerance	Blast resistance.
