# Supplementary material for: Genomic variation associated with local adaptation of weedy rice during de-domestication
Source: Nat Commun. 2017 May 24;8:15323. doi: 10.1038/ncomms15323 (PMC5477509; doi:10.1038/ncomms15323)
Supplement: Supplementary Data 8 — Genes with high positive Tajima's D values in the Mb-scale regions of chromosome 5 of Jiangsu weedy rice. [file ncomms15323-s9.xlsx]

## Sheet: Sheet1
Supplementary Data 8. Genes with high positive Tajima's D values in the Mb-scale region of chromosome 5 of indica type.
GeneID	Start	End	culti_IND	JS1*	Pfam
LOC_Os05g23550	13438001	13443317	1.51713	4.14048
LOC_Os05g18120	10419672	10420262	-0.0592262	3.59543
LOC_Os05g17604	10112311	10126153	-0.898544	3.59242	PF00560(Leucine Rich Repeat)|PF11721(Di-glucose binding within endoplasmic reticulum)
LOC_Os05g23340	13263366	13266364	0.00380056	3.3861
LOC_Os05g18530	10724621	10726690	-1.9195	3.24196
LOC_Os05g19620	11431328	11435356	-2.05511	3.19669
LOC_Os05g18294	10537315	10546579	-2.11194	3.18986	PF00650(CRAL/TRIO domain)
LOC_Os05g20470	12011991	12014031	-2.20531	3.13433
LOC_Os05g22790	12869321	12870062	0.316959	3.12703
LOC_Os05g22940	13007093	13021023	-2.22607	3.09428	PF02786(Carbamoyl-phosphate synthase L chain, ATP binding domain)|PF00289(Carbamoyl-phosphate synthase L chain, N-terminal domain)|PF00364(Biotin-requiring enzyme)|PF08326(Acetyl-CoA carboxylase, central region)|PF01039(Carboxyl transferase domain)|PF02785(Biotin carboxylase C-terminal domain)
LOC_Os05g18800	10918709	10921485	-2.22649	3.08039	PF13947(Wall-associated receptor kinase galacturonan-binding)
LOC_Os05g19580	11404224	11406685	-2.17325	3.07725
LOC_Os05g16315	9244762	9245283	2.12903	3.07007
LOC_Os05g23050	13083290	13085663	0.838273	3.05836
LOC_Os05g22800	12876015	12881290	-2.06071	3.05617	PF00544(Pectate lyase)
LOC_Os05g23480	13372294	13373466	-2.12858	3.0556
LOC_Os05g18280	10526783	10534223	-2.02849	3.04027	PF01344(Kelch motif)
LOC_Os05g16440	9336636	9337205	1.02849	3.03612
LOC_Os05g18730	10847677	10854631	-2.13134	3.0276	PF10699(Male gamete fusion factor)
LOC_Os05g23450	13353582	13356538	-2.16109	3.01705	PF07893(Protein of unknown function (DUF1668))
LOC_Os05g22614	12776381	12782342	-2.12455	3.00845	PF13460(NADH(P)-binding)
LOC_Os05g16930	9647920	9654838	-2.23808	3.00512	PF13516(Leucine Rich repeat)|PF11721(Di-glucose binding within endoplasmic reticulum)|PF00069(Protein kinase domain)
LOC_Os05g23393	13309485	13310208	-2.03806	3.0017
LOC_Os05g18780	10902272	10905311	-2.00822	2.99625	PF05690(Thiazole biosynthesis protein ThiG)|PF01900(Rpp14/Pop5 family)
LOC_Os05g23460	13356709	13359653	-1.85316	2.99004	PF06027(Eukaryotic protein of unknown function (DUF914))
LOC_Os05g23570	13459692	13460357	-2.08975	2.96424
LOC_Os05g16490	9357360	9359240	1.41626	2.95561	PF11835(Domain of unknown function (DUF3355))
LOC_Os05g22920	12970482	12989607	-2.36153	2.94066	PF06862(Protein of unknown function (DUF1253))
LOC_Os05g17990	10337083	10347145	-2.18948	2.93845	PF04842(Plant protein of unknown function (DUF639))
LOC_Os05g23250	13212527	13220097	-2.10546	2.92444	PF00931(NB-ARC domain)|PF00560(Leucine Rich Repeat)|PF13855(Leucine rich repeat)
LOC_Os05g16824	9585909	9595399	-1.94061	2.92423	PF11721(Di-glucose binding within endoplasmic reticulum)|PF07714(Protein tyrosine kinase)|PF00560(Leucine Rich Repeat)
LOC_Os05g20010	11697420	11698338	-2.01186	2.91863
LOC_Os05g19480	11320433	11327053	-2.02819	2.89181	PF00097(Zinc finger, C3HC4 type (RING finger))|PF04757(Pex2 / Pex12 amino terminal region)
LOC_Os05g20039	11716540	11718147	-2.02819	2.89181
LOC_Os05g23200	13178328	13180956	-1.95378	2.89075
LOC_Os05g18970	11003618	11006193	-1.86781	2.88101
LOC_Os05g16670	9461569	9474035	1.32135	2.86946	PF13855(Leucine rich repeat)|PF13516(Leucine Rich repeat)
LOC_Os05g19910	11609370	11614952	-2.07554	2.86461	PF02458(Transferase family)
LOC_Os05g16540	9388121	9389676	2.58926	2.86421
LOC_Os05g16430	9321630	9328284	1.28117	2.84985	PF00560(Leucine Rich Repeat)|PF11721(Di-glucose binding within endoplasmic reticulum)|PF07714(Protein tyrosine kinase)
LOC_Os05g17800	10233312	10234567	-2.16039	2.80855
LOC_Os05g19360	11245850	11246753	-1.94444	2.80272
LOC_Os05g18274	10524993	10527362	-1.5493	2.7912
LOC_Os05g20320	11914138	11916718	-1.81536	2.77862	PF02902(Ulp1 protease family, C-terminal catalytic domain)
LOC_Os05g19954	11647720	11656521	-2.09773	2.77267	PF01416(tRNA pseudouridine synthase)
LOC_Os05g18130	10421177	10421791	-1.60149	2.77141
LOC_Os05g16640	9438655	9443610	2.53383	2.76638	PF04782(Protein of unknown function (DUF632))|PF04783(Protein of unknown function (DUF630))
LOC_Os05g18750	10865295	10869162	-1.7579	2.76638	PF01386(Ribosomal L25p family)
LOC_Os05g20020	11699682	11702934	-1.93354	2.76638	PF00295(Glycosyl hydrolases family 28)
LOC_Os05g18850	10945544	10947918	-1.90307	2.76493	PF00035(Double-stranded RNA binding motif)|PF00636(Ribonuclease III domain)
LOC_Os05g23230	13201109	13202884	-1.89564	2.75981	PF07762(Protein of unknown function (DUF1618))
LOC_Os05g19270	11189344	11198004	-1.66967	2.75127	PF01624(MutS domain I)|PF00488(MutS domain V)|PF05192(MutS domain III)|PF05188(MutS domain II)|PF05190(MutS family domain IV)
LOC_Os05g23440	13347871	13353374	-2.02282	2.751	PF06027(Eukaryotic protein of unknown function (DUF914))
LOC_Os05g23530	13418300	13434680	-2.08592	2.745	PF10497(Zinc-finger domain of monoamine-oxidase A repressor R1)
LOC_Os05g20860	12253346	12254442	-1.63719	2.73206
LOC_Os05g23060	13086288	13086977	-1.66775	2.72572
LOC_Os05g23320	13251144	13255372	-1.90307	2.72572	PF12796(Ankyrin repeats (3 copies))|PF13606(Ankyrin repeat)|PF13857(Ankyrin repeats (many copies))
LOC_Os05g22260	12544047	12549054	-1.90407	2.72196	PF02184(HAT (Half-A-TPR) repeat)
LOC_Os05g19390	11261739	11264558	-1.76926	2.70794	PF12854(PPR repeat)|PF13041(PPR repeat family)|PF01535(PPR repeat)
LOC_Os05g23270	13228923	13230469	-1.83571	2.69451
LOC_Os05g19974	11671409	11681066	-1.67663	2.67732	PF03372(Endonuclease/Exonuclease/phosphatase family)
LOC_Os05g20100	11753211	11756311	-1.83012	2.64298	PF01553(Acyltransferase)
LOC_Os05g19000	11025439	11027887	-1.65011	2.63386
LOC_Os05g23410	13315667	13316976	-1.92832	2.63051
LOC_Os05g22780	12865569	12865968	-1.83012	2.62786
LOC_Os05g22670	12808826	12815325	-1.85871	2.60746	PF03153(Transcription factor IIA, alpha/beta subunit)
LOC_Os05g21060	12387483	12387725	-1.71506	2.6055
LOC_Os05g20350	11930002	11933405	-2.09478	2.58668
LOC_Os05g23430	13327498	13333610	-1.871	2.5846	PF00400(WD domain, G-beta repeat)
LOC_Os05g19980	11683186	11684303	-2.06505	2.58228
LOC_Os05g22990	13049499	13058743	-1.92003	2.58118	PF08167(rRNA processing/ribosome biogenesis)
LOC_Os05g16840	9597940	9598377	-2.06441	2.56818
LOC_Os05g23255	13223215	13223642	-1.7859	2.56818
LOC_Os05g22970	13037091	13041794	-1.98578	2.55888	PF00903(Glyoxalase/Bleomycin resistance protein/Dioxygenase superfamily)
LOC_Os05g19970	11660486	11666311	-1.33186	2.55146
LOC_Os05g22370	12618080	12629068	-2.24035	2.5502	PF05024(N-acetylglucosaminyl transferase component (Gpi1))
LOC_Os05g16990	9695224	9696144	-1.51921	2.54467
LOC_Os05g18790	10914180	10915936	-1.94126	2.52968	PF00551(Formyl transferase)
LOC_Os05g16740	9517408	9527633	0.558447	2.52453	PF00069(Protein kinase domain)|PF11721(Di-glucose binding within endoplasmic reticulum)
LOC_Os05g19570	11393044	11394830	-1.6753	2.51895	PF03330(Rare lipoprotein A (RlpA)-like double-psi beta-barrel)|PF01357(Pollen allergen)
LOC_Os05g22930	13000022	13003228	-1.83368	2.51698	PF02517(CAAX protease self-immunity)
LOC_Os05g17020	9713061	9713537	-1.73489	2.49901
LOC_Os05g19630	11436227	11440459	-1.80958	2.49901	PF03462(PCRF domain)|PF00472(RF-1 domain)
LOC_Os05g21250	12538673	12539783	-1.68404	2.49724
LOC_Os05g19030	11042498	11045624	-2.01282	2.49475
LOC_Os05g22630	12787240	12789041	-1.61432	2.47635
LOC_Os05g19690	11481505	11482238	-1.9292	2.46955
LOC_Os05g20590	12084718	12086264	-1.70169	2.44469
LOC_Os05g19010	11029051	11029987	-2.06038	2.43512
LOC_Os05g23470	13364122	13366566	-1.8566	2.41863	PF01428(AN1-like Zinc finger)
LOC_Os05g16450	9340867	9341337	2.31042	2.41777
LOC_Os05g20420	11976214	11977337	-1.6753	2.41777
LOC_Os05g23000	13059624	13060039	-1.6753	2.41777
LOC_Os05g19280	11200320	11206254	-1.96995	2.41165	PF01926(50S ribosome-binding GTPase)
LOC_Os05g22960	13033603	13035632	-1.51921	2.40102	PF09139(Mitochondrial matrix Mmp37)|PF00742(Homoserine dehydrogenase)
LOC_Os05g23650	13508049	13509106	-1.48243	2.36535
LOC_Os05g16900	9626239	9626833	-2.25821	2.33997
LOC_Os05g17849	10266379	10269300	-1.73293	2.32084
LOC_Os05g18670	10814367	10816861	-1.60463	2.32084	PF03595(C4-dicarboxylate transporter/malic acid transport protein)
LOC_Os05g19150	11114429	11116262	-1.60463	2.32084	PF12697(Alpha/beta hydrolase family)
LOC_Os05g22870	12932602	12935401	-1.60463	2.32084	PF13041(PPR repeat family)|PF01535(PPR repeat)|PF13812(Pentatricopeptide repeat domain)
LOC_Os05g23620	13485529	13490084	-1.74482	2.32084	PF02167(Cytochrome C1 family)
LOC_Os05g20930	12307988	12309251	-1.51921	2.25353	PF13912(C2H2-type zinc finger)
LOC_Os05g23350	13270920	13273190	-1.51921	2.25353	PF02018(Carbohydrate binding domain)|PF00331(Glycosyl hydrolase family 10)
LOC_Os05g19470	11314263	11319925	-1.78335	2.24353
LOC_Os05g22270	12550159	12550631	-1.25799	2.24124
LOC_Os05g22300	12564386	12565886	-1.51921	2.22818	PF02458(Transferase family)
LOC_Os05g18770	10883292	10886698	-1.41352	2.21595	PF07738(Sad1 / UNC-like C-terminal)
LOC_Os05g23420	13316967	13325897	-2.05515	2.20761
LOC_Os05g16750	9538009	9538746	1.99027	2.20283
LOC_Os05g18640	10796390	10796991	-1.51921	2.20283
LOC_Os05g19130	11097339	11097985	-1.51921	2.20283
LOC_Os05g19290	11210928	11211167	-1.57328	2.20283
LOC_Os05g16360	9265645	9266722	1.18511	2.19652	PF07714(Protein tyrosine kinase)
LOC_Os05g22894	12949186	12953105	-1.93354	2.19466
LOC_Os05g20304	11891515	11892687	-1.33488	2.17595	PF05664(Protein of unknown function (DUF810))
LOC_Os05g23600	13472086	13476878	-2.17029	2.17161	PF04597(Ribophorin I)
LOC_Os05g23490	13384420	13385795	-1.97854	2.1449
LOC_Os05g23760	13591851	13592303	1.98654	2.09436
LOC_Os05g23260	13225312	13229199	-1.41332	2.08492	PF00717(Peptidase S24-like)
LOC_Os05g19380	11253482	11256565	-1.58921	2.08126	PF13041(PPR repeat family)|PF01535(PPR repeat)
LOC_Os05g23630	13496861	13497793	-2.11745	2.06616
LOC_Os05g19040	11049007	11052355	-1.10732	2.06383	PF05529(B-cell receptor-associated protein 31-like)
LOC_Os05g18870	10960433	10960771	-1.37865	2.05535
LOC_Os05g18940	10990847	10991254	-1.28905	2.05535	PF04885(Stigma-specific protein, Stig1)
LOC_Os05g18950	11000357	11002088	-1.41332	2.05535	PF13041(PPR repeat family)|PF01535(PPR repeat)|PF13812(Pentatricopeptide repeat domain)
LOC_Os05g19500	11334982	11337858	-1.41332	2.05535	PF00999(Sodium/hydrogen exchanger family)
LOC_Os05g19920	11620537	11620755	-1.41332	2.05535
LOC_Os05g21254	12541020	12541432	-1.3719	2.05535
LOC_Os05g23240	13203917	13204810	-1.60463	2.05535
LOC_Os05g23580	13462056	13463711	-1.79258	2.05535
LOC_Os05g20050	11723410	11725652	-1.76077	2.00446	PF00071(Ras family)
*: Genes with Tajima's D > 2 are shown.
